# Supplementary material for: Structure prediction of alternative protein conformations
Source: Nat Commun. 2024 Aug 26;15:7328. doi: 10.1038/s41467-024-51507-2 (PMC11347660; doi:10.1038/s41467-024-51507-2)
Supplement: Supplementary file 4 — Source Data [file 41467_2024_51507_MOESM4_ESM.xlsx]

## Sheet: Description
Sheet	Description
selected_conformations	PDB Ids of conformations selected for evaluation
biological_relevance	Biological relevance (reason) for conformational switch of the 52 structures where the test state can be predicted with high accuracy
embedding_scores	Embedding differences between conformations of the 52 structures where the test state can be predicted with high accuracy
cluster_scores	TM-scores and metrics for train and test conformations using the clustering procedure
dropout_scores	TM-scores and metrics for train and test conformations using the dropout procedure
train_losses	Train losses
validation_metrics_[10000-70000]	Validation metrics

## Sheet: selected_conformations
seq_clust_no	ID1	ID2	struct_clust1	struct_clust2	aln_len	tmscore	"Type (1=hinge	2=rearrange	3=switch)"	clust1_type	clust2_type
1	4RTD	4ZIU	4RTD	4U4H	622	0.48912	1	test	train
3	5CRB	5CRC	5CRB	5CRC	145	0.6632	1	test	train
4	5CSD	3L1N	5CSD	3L1N	147	0.54258	1	test	train
6	5E6W	5E6X	5E6W	2P26	272	0.76256	1	test	train
10	6EOF	6HAB	5e+84	6HAB	491	0.6411	2	test	train
10	5e+84	5e+85	5e+84	5e+85	215	0.40285	2	test	train
13	7KZI	7KO2	7KZI	5e+84	581	0.68512	2	train	test
15	6AMN	5WBW	6AMN	5WBW	338	0.60459	2	test	train
18	6e+67	6PS5	6e+67	6PS2	434	0.62803	2	test	train
20	8GNE	5UIG	3EML	5UIG	376	0.75774	2	test	train
21	5KW2	5TZY	5KW2	5TZY	390	0.7779	1	test	train
21	5TZR	5KW2	5TZR	5KW2	403	0.63762	2	train	test
21	5TZR	5TZY	5TZR	5TZY	409	0.69161	2	test	train
23	6E9N	6E9O	6E9N	6E9O	398	0.78519	2	test	train
24	6HNK	6HNI	6HNJ	6HNI	295	0.79119	1	test	train
26	6M48	6M3Y	6M48	6M3Y	804	0.78107	1	test	train
28	6QD6	6XVI	6QD6	6XVI	428	0.7601	1	test	train
36	1Y1A	1XO5	1Y1A	1XO5	174	0.44216	2	test	train
41	2IEZ	2IEY	2IEZ	2IEY	157	0.75064	1	test	train
43	3ZQE	2X9C	3ZQB	2X9C	60	0.71368	1	test	train
49	6HBD	6HB0	4RSM	6HB0	302	0.74534	2	test	train
51	1GUD	1RPJ	4RWE	4RSM	288	0.76355	1	train	test
54	8DP6	8DP7	4Z7E	6EYG	265	0.73477	2	test	train
55	6MFY	6MFX	6MFY	6MFX	1179	0.50987	2	test	train
60	7N1O	8FT8	7N1O	8FT8	253	0.73587	2	test	train
64	7OHG	6S2U	7OHG	6S2U	341	0.69193	1	test	train
65	4QAG	5DZM	7XJ4	5DZM	108	0.72495	2	test	train
66	7XN9	7XNA	7XN9	7XNA	468	0.65965	1	test	train
67	2Y1V	3RPK	2Y1V	3RPK	585	0.78755	1	test	train
68	2Y4U	3IEG	2YVT	3IEG	340	0.73403	2	test	train
70	4R74	4R72	4R73	4R72	318	0.77069	2	test	train
72	6EZE	2BVN	3AGP	2BVN	372	0.58255	1	test	train
73	1HA3	2C78	2BVN	2C78	383	0.7778	2	test	train
78	3WBK	3WBI	3WBK	3WBI	576	0.73539	1	test	train
79	4N3N	4N3G	3WBK	4N3G	247	0.65642	2	test	train
81	5O37	5O2K	5LV1	5O2K	258	0.59509	2	test	train
89	4PLQ	6S9O	6SA6	5MFD	268	0.7988	2	test	train
96	1FTS	6FPR	1QZX	6FPK	54	0.36639	2	test	train
101	7UGX	7UH3	6X13	8CUD	415	0.70358	2	test	train
102	1BKA	1L5T	2BJJ	8D6M	328	0.67487	2	test	train
103	1AOV	1DOT	1AOV	2BJJ	686	0.7122	2	train	test
104	1NNT	1RYX	8D6M	1AOV	328	0.65878	2	test	train
104	1IQ7	8FEI	8D6M	2BJJ	341	0.75478	2	test	test
108	2V8N	4ZYR	1PV6	4ZYR	385	0.78449	2	test	train
110	3HN8	1DQV	3HN8	1DQV	275	0.48414	2	test	train
112	2QCY	2H2Z	3M3T	1Z1I	305	0.70274	2	test	train
120	5AYK	5AYL	5AYK	5AYL	736	0.68641	2	test	train
121	5AYO	5AYN	5AYO	5AYM	396	0.70336	2	test	train
122	3ZUK	6XLY	6SUK	6XLY	643	0.72585	2	test	train
125	7LZA	7LZ9	7LZA	7LZ9	207	0.75179	2	test	train
130	2NRV	2NRW	2NRV	2NRW	204	0.77546	2	test	train
132	1MWK	2ZGZ	1MWK	1MWM	320	0.79587	2	test	train
135	4TOZ	3O9P	3TCH	2RKM	508	0.73214	2	test	train
136	3UV5	7L6X	3UV5	7L6X	253	0.5618	1	test	train
140	2OLV	3DWK	2OLV	3DWK	586	0.71393	2	test	train
141	3OIY	3P4Y	3OIY	3P4Y	406	0.5507	2	test	train
142	1DPP	1DPE	6OFQ	1DPE	505	0.721	2	test	train
146	4KC9	4KBL	4KC9	4KBL	378	0.76238	2	test	train
147	8EWH	4ZCI	8EWH	4ZCI	545	0.76473	2	test	train
149	7B68	1E8C	8F5D	1E8C	479	0.76977	2	test	train
150	5LJ8	5C59	5LJ8	5C59	178	0.65455	2	test	train
152	1USI	2LBP	3IP5	1Z15	343	0.74577	2	test	train
157	3EFC	2QDF	3EFC	2QCZ	313	0.51598	2	test	train
159	5ZQK	6KR3	4K6M	5CCV	837	0.74755	2	test	train
162	5Y4D	4RLY	4RLV	4RLY	295	0.63308	2	test	train
163	5LE2	5LEC	5LE2	5LE9	457	0.59493	2	test	train
165	5LE3	5LE6	5LE3	5LE6	282	0.5635	2	test	train
175	5WU4	5WU5	5WU1	5WU5	473	0.7592	2	test	train
177	5YU5	5YXO	5Z0Z	5YXO	415	0.71267	1	test	train
178	3E7O	7CML	5Z33	7CML	312	0.79707	2	test	train
182	3G5U	7ZK8	6Lr0	7ZK4	1170	0.68212	2	test	train
187	7Q5Z	7Q60	7S62	7Q60	1204	0.63494	2	test	train
188	7WHM	7WHN	7WHM	7WHN	1170	0.69411	1	test	train
189	7ZU3	7ZU4	7ZU3	7ZU4	119	0.77254	2	test	train
190	8BXR	8BVO	8BXR	8BVO	198	0.54544	2	test	train
191	2NZI	2J8O	2NZI	2ILL	196	0.69474	2	test	train
192	8ABP	2WRZ	1ABE	2WRZ	290	0.76195	2	test	train
196	2OY1	6KWJ	2AF5	6KWJ	237	0.5854	2	test	train
200	4GC0	4QIQ	4GBY	4QIQ	439	0.78943	2	test	train
203	5LBA	5LB8	5LB3	5LB8	427	0.70173	2	test	train
205	1URP	2DRI	1BA2	5OCP	271	0.76902	2	test	train
206	2W9Y	3AXC	2W9Y	3AXC	148	0.4936	2	test	train
211	6YHK	6YHN	6YHK	6YHN	454	0.64922	1	test	train
217	3K6X	3K6U	3K6X	3K6U	312	0.75113	2	test	train
218	3UBH	3UBF	3UBH	3UBF	297	0.70356	1	test	train
220	4PXA	2I4I	4PXA	2I4I	402	0.577	1	test	train
224	6CBR	1T3W	6CBR	1T3W	131	0.53706	2	test	train
225	6I7J	6I7L	6I7J	6I7K	334	0.78339	1	test	train
230	6P8R	6P8O	6P8R	6P8O	126	0.77711	2	test	train
232	1NPP	1NPR	1NPP	1NPR	242	0.66575	2	test	train
233	2C1Y	2C0E	2C1Y	2C0E	227	0.63239	2	test	train
235	2E1R	1N0V	2E1R	1N0V	825	0.65206	1	test	train
237	5AOE	5LY6	4CDB	5LY6	463	0.48585	3	test	train
238	3HQA	4P39	3HQA	4P39	64	0.76914	2	test	train
239	4P11	5AA4	4OWD	5AA1	417	0.63904	2	test	train
240	4OY4	1N0Y	4OY4	6U2M	81	0.50086	2	test	train
247	7TBN	7TBQ	7TBN	7TBQ	345	0.66738	1	test	train
248	7W01	7W02	7W01	7W02	1558	0.77052	2	test	train
258	2C95	7DE3	1UKY	7DE3	182	0.78727	1	test	train
262	1YZ6	1YZ7	1YZ6	1YZ7	175	0.58895	2	test	train
263	3PS5	2B3O	3PS5	2B3O	503	0.62816	1	test	train
264	7RCT	6CRF	2B3O	6CRF	471	0.65784	1	test	train
265	4AVA	4AVB	4AVA	4AVB	319	0.61289	2	test	train
266	4AVX	3ZYQ	4AVX	3ZYQ	216	0.70961	2	test	train
267	5DZR	6BB8	5DZR	6BB8	927	0.74851	1	test	train
268	5MSS	5MSW	5MSS	5MSW	709	0.75495	2	test	train
269	4LAW	4LAV	5OMP	4LAV	235	0.57855	1	test	train
270	5OVZ	4P0I	5OVZ	5ORE	255	0.70353	2	test	train
272	4BE8	5C91	6J1X	1XBF	370	0.68331	1	test	train
273	6J79	4YAF	6J79	3OJX	609	0.76868	2	test	train
275	6JAL	6JAQ	6JAL	6JAH	403	0.78942	2	test	train
277	6NHZ	1VS0	6NHZ	1VS0	294	0.64958	1	test	train
278	3PIL	3PIM	7e+43	3PIM	169	0.78622	2	test	train
281	3O78	3O77	3O78	3O77	387	0.70819	2	test	train
295	3R8Q	1FNH	3R8Q	1FNH	269	0.69508	1	test	train
301	2YLN	3ZSF	4EQ9	3ZSF	237	0.69061	2	test	train
302	5T0W	5TUJ	4EQ9	2IEE	229	0.77049	2	test	train
304	3QC5	3QC6	3QC5	3QC6	349	0.79815	2	test	train
305	3QCP	3QD9	3QCP	3QD9	380	0.66163	2	test	train
306	4QGB	3TG8	3QOY	3TG8	213	0.62157	2	test	train
313	7OXW	6HKR	7OXW	1CBS	136	0.79399	2	test	train
314	6YE8	6YED	7OYW	6YED	341	0.77077	2	test	train
316	4KJZ	4B3X	4KJZ	4B3X	342	0.79348	1	test	train
324	6BGD	6BGC	6BGD	6BGC	364	0.76481	2	test	train
328	3Q5E	3Q5D	6XJN	3Q5D	400	0.73321	1	test	train
329	6XMT	6XMS	6XMT	6XMS	1087	0.76538	2	test	train
330	6XOW	6XOU	6XOS	6XOU	965	0.7641	2	test	train
342	1Y57	2SRC	1Y57	2FO0	449	0.54093	1	test	train
344	1AD5	3NHN	2FO0	3NHN	163	0.72157	2	test	train
345	4JZ4	4JZ3	2FO0	4JZ3	57	0.49947	1	test	train
347	7UY0	7UY3	2FO0	7UY3	385	0.74712	2	test	train
349	3DKC	8ANS	3DKC	2FO0	275	0.78017	2	train	test
350	3IMJ	2AOB	2FO0	2AOA	96	0.66544	1	test	train
355	7S7V	6EFR	7S7U	6URU	493	0.78891	2	test	train
357	5JGK	5JGL	5EGP	5JGL	293	0.6819	2	test	train
358	5EGY	3FVY	5EGY	3FVY	711	0.68647	2	test	train
359	5EJL	5KED	5EJL	5KEC	224	0.50605	2	test	train
361	5LSA	4PYK	7UD6	4PYK	214	0.72469	2	test	train
364	3BIK	3BIS	3BIK	3BIS	211	0.74356	2	test	train
369	3USY	3USW	3USY	3USW	212	0.46509	2	test	train
370	1LKV	3AJC	1LKV	3AJC	200	0.57192	2	test	train
380	4WTV	8A5X	4WTV	8A5X	445	0.64764	1	test	train
382	5WKQ	3U0C	5WKQ	3U0C	151	0.77776	2	test	train
384	6O1Z	6O1X	6O1Z	6O1X	354	0.77662	1	test	train
386	7FEE	5U09	7FEE	5U09	473	0.64027	2	test	train
387	5TGZ	5XR8	5TGZ	5XR8	429	0.60338	1	test	train
388	2WNK	2X28	2WNK	2X28	218	0.55992	1	test	train
390	6UHI	6UHS	6UHE	6UHS	168	0.70396	2	test	train
395	3IVM	3IUN	1H2Z	1YR2	663	0.7902	2	test	train
397	1U5P	5M6S	1U4Q	5M6S	98	0.7443	2	test	train
399	2H3H	3C6Q	2H3H	3C6Q	303	0.78094	2	test	train
402	3OO9	3OO6	3OO9	3OO6	389	0.78917	2	test	train
404	3T9L	4A3P	3T9L	4A3P	210	0.66419	2	test	train
406	3TEE	3VKI	3TEE	3VKI	194	0.673	1	test	train
407	5FTX	5FTY	5FTX	5FTY	232	0.74757	2	test	train
408	5FV0	4LYA	5FV0	4LYA	485	0.76277	2	test	train
411	6H30	4KQP	6H30	4KQP	229	0.71299	2	test	train
412	6SVF	6GGP	4KQP	6GGP	212	0.63203	2	test	train
413	1LAG	2LAO	4KQP	2LAO	238	0.70825	2	test	train
414	6H57	7MQJ	6H57	7MQJ	700	0.75423	2	test	train
430	4NW6	4EL9	5F0A	3UBD	288	0.76691	2	test	train
431	3IIA	3PLQ	1RL3	5F0A	126	0.74824	2	train	test
435	7T4U	7T4T	7T4U	4OFG	451	0.7164	2	test	train
435	5CZW	5ZJK	5GWD	5ZJK	199	0.78938	2	test	train
438	5XCC	6IXY	5XCC	6IXY	425	0.68974	1	test	train
439	5XGP	7EL5	5XGP	7EL5	231	0.56616	2	test	train
441	5XSO	5XT2	5XSO	5XT2	201	0.76777	2	test	train
445	7L16	4M64	7L16	4M64	446	0.75466	2	test	train
447	5LNC	5IIT	5LNC	5IIT	350	0.54405	2	test	train
448	5T4M	6E8F	5T4M	6E8F	336	0.75082	2	test	train
452	5YHF	3AQP	5YHF	3AQP	719	0.67301	2	test	train
454	5YIM	6B7Q	5YIM	6B7Q	649	0.72429	1	test	train
457	6FWX	2A38	6FWX	2A38	194	0.65725	2	test	train
460	7S9Y	7S9Z	7S9Y	7S9Z	888	0.7725	2	test	train
462	8DP2	7SY9	8DP2	7SY9	432	0.77126	1	test	train
463	2WJP	1EEH	8DP2	1EEH	426	0.67209	1	test	train
465	2AHX	3U2P	2AHX	3U2P	478	0.79934	2	test	train
466	2NXE	2ZBP	2NXE	1UFK	254	0.77101	2	test	train
467	6Q9R	2FH2	3FFN	1NPH	321	0.61354	2	test	train
468	3NSJ	7PAG	3NSJ	7PAG	507	0.62173	3	test	train
469	3OV0	3OUE	3OV0	3OUE	158	0.64284	2	test	train
472	1M61	4XZ0	1M61	4XZ0	257	0.60282	1	test	train
481	4MLB	6FHZ	4Z3N	6FHZ	439	0.73734	2	test	train
485	6IRC	6IRB	6IRC	6IRB	192	0.53148	1	test	train
487	7N73	7N70	7FJP	7OP8	1032	0.7652	2	test	train
489	7RDS	7RDT	7RDS	7RDT	212	0.52949	2	test	train
492	2X10	3FL7	2X10	3FL7	460	0.62053	2	test	train
494	5YW7	5YWD	7MPE	5YWD	1136	0.79262	2	test	train
508	3SGI	1ZAU	3SGI	1V9P	321	0.7634	1	test	train
509	4LH6	1TAE	3UQ8	7K72	320	0.75473	1	test	train
511	5HAY	5HAZ	5HB1	5HAZ	534	0.79593	2	test	train
514	5IC0	5IC1	5IC0	5IC1	461	0.6739	1	test	train
515	7VEV	7VER	7VEU	5IPW	609	0.77892	2	test	train
521	6NC9	6NC7	6NC9	5T77	469	0.67477	2	test	train
522	6LN6	7W7W	7W7T	5A3R	1007	0.64431	2	test	train
524	7W7Z	3S9O	7W7Z	1K05	141	0.7213	1	test	train
526	1K46	1HUF	1K46	1HUF	123	0.7851	2	test	train
527	3KI9	3KHZ	1LFW	3KHX	429	0.50229	1	test	train
529	7Z6W	1IWL	7Z6W	2W7Q	177	0.7894	2	test	train
530	3AS5	3ASD	3AS5	3ASD	137	0.74711	2	test	train
531	3B43	2RIK	3B43	2RIK	282	0.71864	2	test	train
532	2V9Q	2V9R	2RIK	2V9R	197	0.71663	2	test	train
533	3KSY	1XD4	3KSY	1XD4	823	0.76649	2	test	train
534	7R9E	7R9K	7R9E	3KTT	505	0.77958	2	test	train
535	4AQF	4AQG	4AKL	4AQG	462	0.79508	2	test	train
539	4UIC	2RA1	4UJ6	2RA1	412	0.60081	2	test	train
542	5K9T	6GOX	5K9T	6GOX	526	0.71766	2	test	train
543	4IEB	4ONA	4YSM	3I79	459	0.50557	2	test	train
549	4ICB	1IGV	6T58	1IG5	75	0.77248	2	test	train
550	4e+53	4e+50	1CCL	2PQ3	153	0.56358	2	test	train
552	1Y6W	6M7H	2PQ3	1A29	132	0.4737	2	test	train
553	5TNC	1AVS	1NCX	6U2M	81	0.62462	2	test	train
555	1DTL	4GJE	1A29	1NCX	79	0.56236	2	train	test
556	7SC2	7SC3	7SC2	7SC3	106	0.73816	1	test	train
557	6MFS	6VGU	6MFS	6VGU	362	0.50008	1	test	train
560	1RLM	2HF2	1RLM	2HF2	255	0.7949	2	test	train
564	6WBO	3RR5	6WBO	3RR5	523	0.76278	1	test	train
566	2HQ8	2HPS	2HQ8	2HPS	176	0.75067	2	test	train
572	3PSP	3L3F	3PSP	3L3F	312	0.79226	1	test	train
573	3PY9	3M9G	3PY9	3M9G	198	0.73997	2	test	train
574	4X8L	4X8H	3TLX	1AK2	214	0.6889	2	test	train
577	6ZJD	6ZJB	4X8M	3TLX	214	0.76441	2	train	test
578	2AR7	2BBW	4X8M	2BBW	220	0.73908	2	test	train
579	3L6G	3L6H	3L6G	3TMG	254	0.77209	2	test	train
580	4WXX	3EPZ	4WXX	3EPZ	217	0.63	2	test	train
581	5BYO	4YXZ	5BYO	4YXZ	278	0.62463	2	test	train
583	2D27	2D28	2D27	2D28	139	0.76867	1	test	train
584	3SLH	3ROI	2O0B	3ROI	431	0.79673	2	test	train
586	4TVW	4TVY	3A7R	4TVY	329	0.68553	2	test	train
587	8CRJ	8CRL	3A7R	5T8U	317	0.73322	1	test	train
589	4NCJ	4NCI	3QKU	4NCI	304	0.78763	2	test	train
591	4NTJ	4PXZ	4NTJ	4PXZ	359	0.7814	2	test	train
594	5L9P	6TG3	5L9P	6DGV	325	0.77794	2	test	train
595	6DZX	6CVA	6JF1	6CVA	236	0.75397	2	test	train
598	3WT1	3WT2	2B5E	3WT2	242	0.75643	2	test	train
599	4EKZ	4EL1	4EKZ	4EL1	447	0.68701	2	test	train
608	7NNH	7JGF	7NNH	7JGF	531	0.76224	2	test	train
611	1GLG	2QW1	1GCA	2QW1	305	0.76738	2	test	train
613	3VOB	6RVM	1W59	6RVM	296	0.71436	2	test	train
614	3D8T	3D8R	1WD7	3D8R	252	0.56856	2	test	train
616	2DFL	2BKE	2DFL	2BKE	284	0.74058	1	test	train
618	2P71	2FJY	2WC5	2FJY	126	0.72024	3	test	train
622	4KA8	4PUT	4KA8	4PUT	647	0.76991	2	test	train
624	4N58	4N59	4N58	4N59	257	0.5593	1	test	train
625	1H6G	1L7C	1H6G	1L7C	234	0.59362	2	test	train

## Sheet: biological_relevance
train_id	test_id	Reason for switch	Category (ligand binding, protein binding, introduced mutations, unclear)
1DPE	1DPP	transport, chemotaxis	ligand binding
1E8C	7B68	substrate binding	ligand binding
1IGV	4ICB	allostery from receptor binding	protein binding
1IWL	7Z6W	lipoprotein binding	protein binding
1L5T	1BKA	ligand (anion) binding	ligand binding
2BBW	2AR7	substrate binding	ligand binding
2C78	1HA3	binding of different ligands	ligand binding
2DRI	1URP	substrate binding	ligand binding
2H2Z	2QCY	mutated sites	introduced mutations
2HF2	1RLM	unclear	unclear
2QW1	1GLG	mutated sites	introduced mutations
2WRZ	8ABP	substrate binding	ligand binding
2ZGZ	1MWK	substrate binding	ligand binding
3C6Q	2H3H	substrate binding	ligand binding
3DKC	8ANS	binding of different ligands	ligand binding
3IIA	3PLQ	binding of inhibitor	ligand binding
3IUN	3IVM	substrate binding	ligand binding
3K6U	3K6X	substrate binding	ligand binding
3L6H	3L6G	substrate binding	ligand binding
3O9P	4TOZ	substrate binding	ligand binding
3OO6	3OO9	substrate binding	ligand binding
3ROI	3SLH	substrate binding	ligand binding
3ZSF	2YLN	substrate binding	ligand binding
4A3P	3T9L	mutated sites	introduced mutations
4AVB	4AVA	binding of different ligands	ligand binding
4KQP	6H30	binding of different ligands	ligand binding
4P0I	5OVZ	substrate binding	ligand binding
4PUT	4KA8	enzyme activity	unclear	They didn't find the ligand in the X-ray data
4QIQ	4GC0	substrate binding	ligand binding
4ZYR	2V8N	substrate binding	ligand binding
5AYN	5AYO	substrate binding	ligand binding
5LE6	5LE3	mutated sites	introduced mutations
5TUJ	5T0W	substrate binding	ligand binding
6CVA	6DZX	substrate binding	ligand binding
6E9O	6E9N	substrate binding	ligand binding
6FHZ	4MLB	substrate binding	ligand binding
6HKR	7OXW	substrate binding	ligand binding
6HNI	6HNK	substrate binding	ligand binding
6JAQ	6JAL	substrate binding	ligand binding
6O1X	6O1Z	substrate binding	ligand binding
6P8O	6P8R	protein binding	protein binding
6S2U	7OHG	substrate binding	ligand binding
6S9O	4PLQ	mutated sites	introduced mutations
6TG3	5L9P	substrate binding	ligand binding
6UHS	6UHI	substrate binding	ligand binding
6XLY	3ZUK	binding of inhibitor	ligand binding
6YED	6YE8	substrate binding	ligand binding
7CML	3E7O	substrate binding	ligand binding
7DE3	2C95	substrate binding	ligand binding
7SY9	8DP2	substrate binding	ligand binding
7VER	7VEV	substrate binding	ligand binding
8DP7	8DP6	substrate binding	ligand binding

## Sheet: embedding_scores
train_id	test_id	best_train_model_tmscore_test	best_test_model_tmscore_test	cos_sim_single	pair_diff
1L5T	1BKA	0.36717	0.42303	0.99881727	46.64004
1DPE	1DPP	0.83503	0.92756	0.99924445	38.966095
2QW1	1GLG	0.93072	0.96794	0.99929917	36.5295
2C78	1HA3	0.87807	0.9233	0.9994048	28.202232
2ZGZ	1MWK	0.79732	0.88439	0.9993845	31.792274
2HF2	1RLM	0.89757	0.93097	0.99937433	46.11251
2DRI	1URP	0.79339	0.82723	0.9997347	22.99225
2BBW	2AR7	0.80449	0.86496	0.9996886	23.063875
7DE3	2C95	0.76935	0.8313	0.9992565	42.907993
3C6Q	2H3H	0.90792	0.93089	0.9996332	24.230993
2H2Z	2QCY	0.72644	0.82372	0.99975127	20.869541
4ZYR	2V8N	0.77004	0.84002	0.9992894	48.134827
3ZSF	2YLN	0.72849	0.88961	0.9994143	35.109497
7CML	3E7O	0.78706	0.83948	0.9983085	51.28906
3IUN	3IVM	0.91906	0.95267	0.9996373	26.971535
3K6U	3K6X	0.8769	0.93337	0.99916476	39.08185
3L6H	3L6G	0.79492	0.8955	0.9992893	37.728508
3OO6	3OO9	0.84485	0.93363	0.99974173	17.820396
3IIA	3PLQ	0.78922	0.8733	0.9997274	34.24141
3ROI	3SLH	0.88292	0.96709	0.9989753	45.9037
4A3P	3T9L	0.64966	0.7732	0.9998393	22.105059
6XLY	3ZUK	0.88063	0.95575	0.99905884	39.668884
4AVB	4AVA	0.62305	0.82938	0.99865067	45.165
4QIQ	4GC0	0.85011	0.85428	0.9996997	18.69156
1IGV	4ICB	0.77198	0.84232	0.9989015	52.685997
4PUT	4KA8	0.886	0.90671	0.99889576	42.412323
6FHZ	4MLB	0.85142	0.86154	0.99958366	18.659458
6S9O	4PLQ	0.90084	0.9245	0.9996821	26.143232
3O9P	4TOZ	0.76249	0.85642	0.9994976	40.923233
5AYN	5AYO	0.75834	0.78532	0.99911463	42.32599
6TG3	5L9P	0.7342	0.78262	0.99969983	33.613716
5LE6	5LE3	0.58066	0.80953	0.9997001	38.36675
4P0I	5OVZ	0.79772	0.94792	0.9997568	23.957682
5TUJ	5T0W	0.9245	0.97646	0.99890244	40.53478
6CVA	6DZX	0.8574	0.93652	0.9996455	32.088596
6E9O	6E9N	0.84318	0.86328	0.9997336	31.827703
4KQP	6H30	0.42358	0.44435	0.9996599	37.230526
6HNI	6HNK	0.79228	0.81876	0.99890375	43.204502
6JAQ	6JAL	0.81965	0.90457	0.9992977	33.662758
6O1X	6O1Z	0.72526	0.84366	0.99915737	36.872196
6P8O	6P8R	0.65002	0.70303	0.9997749	36.783604
6UHS	6UHI	0.65535	0.78498	0.9991619	37.43259
6YED	6YE8	0.93155	0.96686	0.9996392	29.985706
1E8C	7B68	0.75953	0.81	0.9995129	31.141354
6S2U	7OHG	0.70605	0.78694	0.9983202	40.901623
6HKR	7OXW	0.76242	0.76688	0.9991666	50.934406
7VER	7VEV	0.90338	0.92666	0.99979335	22.079905
1IWL	7Z6W	0.82659	0.84804	0.9996827	28.126808
2WRZ	8ABP	0.84792	0.92467	0.99987674	16.092073
3DKC	8ANS	0.82206	0.85907	0.99864733	52.949177
7SY9	8DP2	0.81761	0.93421	0.9998931	20.986862
8DP7	8DP6	0.76605	0.94849	0.99961895	29.791027

## Sheet: cluster_scores
train_id	test_id	train_model	test_model	num_res	max_tmscore_train	max_tmscore_test	plddt_train	plddt_test	max_tmscore_train_test	max_tmscore_test_train
1AVS	5TNC	5TNC_128_6_pred	5TNC_16_1_pred	161	0.94945	0.6735800000000001	0.7219875776397516	0.6152795031055901	0.82947	0.62325
1DPE	1DPP	1DPP_16_5_pred	1DPP_256_3_pred	509	0.84534	0.94505	0.7857956777996071	0.8233005893909627	0.77195	0.8658899999999999
1E8C	7B68	7B68_256_4_pred	7B68_32_7_pred	492	0.96835	0.81947	0.8141869918699187	0.7962195121951221	0.9162	0.7822899999999999
1EEH	2WJP	2WJP_128_4_pred	2WJP_128_0_pred	434	0.6664800000000001	0.97183	0.8327188940092165	0.8257603686635945	0.65786	0.9138799999999999
1GUD	1RPJ	1RPJ_5120_8_pred	1RPJ_1024_10_pred	288	0.7703800000000001	0.96206	0.8711805555555556	0.8687152777777778	0.76913	0.9617100000000001
1HUF	1K46	1K46_1024_7_pred	1K46_1024_8_pred	124	0.6725300000000001	0.64155	0.5935483870967743	0.6854032258064514	0.6672399999999999	0.5977899999999999
1IGV	4ICB	4ICB_32_8_pred	4ICB_64_3_pred	76	0.8881700000000001	0.8521299999999999	0.8281578947368422	0.8368421052631579	0.79508	0.78965
1IWL	7Z6W	7Z6W_512_1_pred	7Z6W_32_5_pred	188	0.90946	0.8960600000000001	0.8481914893617021	0.8292021276595746	0.8787799999999999	0.8676
1L5T	1BKA	1BKA_1024_8_pred	1BKA_5120_12_pred	688	0.9129700000000001	0.84925	0.7038226744186047	0.6746220930232558	0.75407	0.68211
1N0V	2E1R	2E1R_32_8_pred	2E1R_64_6_pred	828	0.7651100000000001	0.6109899999999999	0.6715217391304348	0.7270410628019324	0.62731	0.58543
1N0Y	4OY4	4OY4_1024_7_pred	4OY4_16_7_pred	334	0.8694700000000001	0.5446	0.5083832335329341	0.4096407185628742	0.8046300000000001	0.52237
1NPR	1NPP	1NPP_128_4_pred	1NPP_16_9_pred	244	0.67843	0.76465	0.7942622950819672	0.7545491803278688	0.62455	0.70189
1TAE	4LH6	4LH6_5120_1_pred	4LH6_128_7_pred	322	0.9705600000000001	0.7480600000000001	0.8104037267080745	0.7898757763975155	0.91245	0.73924
1VS0	6NHZ	6NHZ_64_0_pred	6NHZ_128_9_pred	303	0.65259	0.72712	0.8065016501650165	0.813135313531353	0.6285	0.6913600000000001
1XO5	1Y1A	1Y1A_5120_11_pred	1Y1A_64_4_pred	183	0.8782200000000001	0.48765	0.8039890710382513	0.7768306010928964	0.83555	0.46863999999999995
1YZ7	1YZ6	1YZ6_16_3_pred	1YZ6_32_10_pred	261	0.5244800000000001	0.5384899999999999	0.7141762452107281	0.7729118773946361	0.50868	0.49796999999999997
1ZAU	3SGI	3SGI_5120_11_pred	3SGI_128_2_pred	408	0.80377	0.7938	0.7979656862745099	0.7737254901960783	0.75346	0.75029
2AOB	3IMJ	3IMJ_64_5_pred	3IMJ_5120_7_pred	101	0.6403399999999999	0.9216	0.8116831683168318	0.8264356435643564	0.63275	0.88944
2B3O	3PS5	3PS5_512_2_pred	3PS5_512_2_pred	529	0.79956	0.63874	0.7303213610586012	0.7303213610586012	0.79956	0.63874
2BBW	2AR7	2AR7_5120_11_pred	2AR7_512_0_pred	221	0.8216899999999999	0.8768	0.8454298642533937	0.8446153846153844	0.75657	0.78955
2BKE	2DFL	2DFL_128_8_pred	2DFL_256_11_pred	294	0.74839	0.7574	0.8481292517006803	0.8381972789115646	0.74378	0.7367199999999999
2BVN	6EZE	6EZE_1024_9_pred	6EZE_16_3_pred	386	0.93691	0.59229	0.8221243523316063	0.7972538860103627	0.90349	0.57034
2C78	1HA3	1HA3_16_8_pred	1HA3_1024_9_pred	391	0.89554	0.9373600000000001	0.800230179028133	0.8183120204603581	0.8295299999999999	0.8848799999999999
2D28	2D27	2D27_256_4_pred	2D27_128_0_pred	145	0.9245399999999999	0.7401800000000001	0.8167586206896552	0.8092413793103449	0.92429	0.73524
2DRI	1URP	1URP_64_10_pred	1URP_5120_9_pred	271	0.9866299999999999	0.8399	0.8928413284132842	0.8961992619926199	0.9454100000000001	0.77373
2FH2	6Q9R	6Q9R_1024_8_pred	6Q9R_5120_4_pred	715	0.8945299999999999	0.6178	0.6376503496503496	0.6272727272727273	0.8306600000000001	0.5712
2FJY	2P71	2P71_32_4_pred	2P71_32_4_pred	132	0.73995	0.94237	0.8017424242424244	0.8017424242424244	0.73995	0.94237
2H2Z	2QCY	2QCY_256_11_pred	2QCY_256_10_pred	306	0.80247	0.8164399999999999	0.7297058823529412	0.7433986928104575	0.71586	0.72265
2HF2	1RLM	1RLM_64_0_pred	1RLM_128_10_pred	269	0.8245100000000001	0.97944	0.857174721189591	0.8674721189591079	0.79732	0.9678399999999999
2HPS	2HQ8	2HQ8_64_4_pred	2HQ8_64_8_pred	181	0.93586	0.7800199999999999	0.7765193370165745	0.7696685082872928	0.9329200000000001	0.77685
2IEY	2IEZ	2IEZ_5120_12_pred	2IEZ_64_10_pred	178	0.77408	0.72718	0.8838202247191013	0.8723033707865168	0.7697	0.72334
2J8O	2NZI	2NZI_1024_7_pred	2NZI_5120_6_pred	292	0.78462	0.64685	0.8444178082191781	0.8334589041095891	0.76813	0.63578
2LAO	1LAG	1LAG_32_5_pred	1LAG_128_7_pred	239	0.79581	0.97488	0.8378242677824268	0.8488284518828452	0.74044	0.9280299999999999
2LBP	1USI	1USI_512_9_pred	1USI_1024_3_pred	347	0.79718	0.97283	0.8627377521613833	0.8592219020172912	0.7558600000000001	0.91386
2NRW	2NRV	2NRV_32_0_pred	2NRV_64_7_pred	218	0.77923	0.7347899999999999	0.8069266055045873	0.8124311926605505	0.76039	0.69734
2QW1	1GLG	1GLG_32_11_pred	1GLG_1024_10_pred	309	0.8350200000000001	0.98057	0.8506148867313917	0.8745954692556634	0.7484	0.89428
2RIK	3B43	3B43_1024_11_pred	3B43_1024_11_pred	569	0.6433	0.6807	0.6929349736379613	0.6929349736379613	0.6433	0.6807
2V9R	2V9Q	2V9Q_512_7_pred	2V9Q_1024_1_pred	208	0.8809299999999999	0.70901	0.8159134615384616	0.8139423076923078	0.79593	0.65969
2WRZ	8ABP	8ABP_5120_9_pred	8ABP_64_0_pred	305	0.8771200000000001	0.96319	0.8530819672131149	0.8329508196721311	0.75352	0.8577299999999999
2X9C	3ZQE	3ZQE_16_4_pred	3ZQE_16_11_pred	274	0.85811	0.7697	0.7443065693430657	0.7256934306569344	0.8366	0.70553
2ZBP	2NXE	2NXE_32_6_pred	2NXE_1024_7_pred	254	0.80408	0.7971600000000001	0.8098425196850393	0.8142913385826771	0.75797	0.76865
2ZGZ	1MWK	1MWK_1024_4_pred	1MWK_512_2_pred	320	0.91385	0.88864	0.7958437500000001	0.80071875	0.8097300000000001	0.80496
3AJC	1LKV	1LKV_32_2_pred	1LKV_32_7_pred	213	0.81313	0.5796600000000001	0.8066666666666666	0.8011737089201877	0.80799	0.55401
3AQP	5YHF	5YHF_5120_7_pred	5YHF_32_10_pred	734	0.7804	0.7638	0.7160217983651226	0.6820980926430518	0.71118	0.72469
3ASD	3AS5	3AS5_128_8_pred	3AS5_128_10_pred	183	0.75465	0.9676299999999999	0.8563387978142077	0.8659016393442623	0.75203	0.96121
3BIS	3BIK	3BIK_64_9_pred	3BIK_64_9_pred	212	0.7327600000000001	0.9125700000000001	0.7963207547169809	0.7963207547169809	0.7327600000000001	0.9125700000000001
3C6Q	2H3H	2H3H_32_1_pred	2H3H_64_4_pred	313	0.84446	0.9627700000000001	0.8089456869009585	0.8257188498402556	0.80137	0.9359700000000001
3D8R	3D8T	3D8T_64_8_pred	3D8T_16_8_pred	252	0.66156	0.77036	0.8469047619047619	0.6711904761904761	0.49241999999999997	0.5807399999999999
3DKC	8ANS	8ANS_16_2_pred	8ANS_64_6_pred	277	0.9340700000000001	0.8690100000000001	0.7636823104693141	0.8467870036101083	0.88028	0.82052
3DWK	2OLV	2OLV_32_10_pred	2OLV_5120_4_pred	605	0.70104	0.75952	0.6803801652892562	0.7114876033057851	0.66217	0.6394
3EPZ	4WXX	4WXX_256_2_pred	4WXX_256_2_pred	1170	0.49726000000000004	0.64123	0.4659829059829061	0.4659829059829061	0.49726000000000004	0.64123
3FVY	5EGY	5EGY_32_7_pred	5EGY_1024_3_pred	724	0.75702	0.9381	0.7534530386740331	0.7764226519337016	0.70572	0.86245
3IIA	3PLQ	3PLQ_256_5_pred	3PLQ_5120_0_pred	126	0.88994	0.88541	0.8502380952380951	0.8272222222222224	0.79727	0.7973399999999999
3IUN	3IVM	3IVM_64_4_pred	3IVM_256_12_pred	674	0.83629	0.97055	0.7674035608308606	0.7782492581602374	0.80177	0.9428
3K6U	3K6X	3K6X_1024_12_pred	3K6X_5120_2_pred	322	0.8216	0.96009	0.7671118012422361	0.7431055900621119	0.7749699999999999	0.9363
3L3F	3PSP	3PSP_1024_12_pred	3PSP_256_6_pred	317	0.74636	0.77113	0.7840694006309149	0.7714511041009464	0.73887	0.75694
3L6H	3L6G	3L6G_64_6_pred	3L6G_16_10_pred	256	0.96746	0.86685	0.8528125	0.8039843750000001	0.8941600000000001	0.77515
3NHN	1AD5	1AD5_512_5_pred	1AD5_512_1_pred	437	0.56753	0.5805600000000001	0.7267963386727688	0.6939816933638443	0.42976000000000003	0.5583600000000001
3O9P	4TOZ	4TOZ_128_8_pred	4TOZ_5120_7_pred	515	0.9632299999999999	0.85465	0.8294368932038836	0.830990291262136	0.8971899999999999	0.77341
3OO6	3OO9	3OO9_256_8_pred	3OO9_256_11_pred	395	0.96294	0.93271	0.8054683544303797	0.7962278481012659	0.87628	0.80785
3PIM	3PIL	3PIL_32_4_pred	3PIL_128_1_pred	183	0.76669	0.9320799999999999	0.7825136612021857	0.8010382513661201	0.76249	0.9302
3Q5D	3Q5E	3Q5E_512_10_pred	3Q5E_256_2_pred	411	0.6956	0.9218200000000001	0.7859610705596106	0.7810705596107056	0.69158	0.85225
3ROI	3SLH	3SLH_16_12_pred	3SLH_256_0_pred	436	0.8979299999999999	0.97598	0.8176834862385319	0.8611467889908258	0.8192	0.8987799999999999
3RR5	6WBO	6WBO_5120_8_pred	6WBO_64_3_pred	555	0.76179	0.70728	0.8029369369369369	0.7992792792792792	0.75894	0.70452
3S9O	7W7Z	7W7Z_128_0_pred	7W7Z_256_1_pred	145	0.95634	0.73175	0.8797241379310345	0.8683448275862069	0.9414899999999999	0.72063
3TG8	4QGB	4QGB_64_12_pred	4QGB_16_7_pred	216	0.81655	0.68302	0.8448148148148149	0.7868518518518519	0.7559899999999999	0.6455
3U0C	5WKQ	5WKQ_64_4_pred	5WKQ_5120_7_pred	166	0.7265	0.68985	0.7751204819277108	0.7566867469879518	0.64405	0.64898
3VKI	3TEE	3TEE_32_6_pred	3TEE_16_2_pred	206	0.91056	0.67483	0.7468932038834952	0.7359223300970873	0.7034	0.63055
3WBI	3WBK	3WBK_512_12_pred	3WBK_128_8_pred	590	0.6651199999999999	0.6232300000000001	0.7581525423728813	0.6736779661016948	0.63265	0.60801
3WT2	3WT1	3WT1_64_9_pred	3WT1_32_11_pred	244	0.74343	0.86192	0.7829918032786886	0.7867622950819674	0.66035	0.75193
3ZSF	2YLN	2YLN_256_12_pred	2YLN_256_2_pred	242	0.83504	0.90605	0.8428099173553719	0.8497933884297522	0.7397	0.75175
3ZYQ	4AVX	4AVX_5120_3_pred	4AVX_5120_3_pred	218	0.67506	0.65769	0.8243119266055046	0.8243119266055046	0.67506	0.65769
4A3P	3T9L	3T9L_512_0_pred	3T9L_256_8_pred	222	0.94962	0.80566	0.8200000000000001	0.8172972972972973	0.84031	0.65232
4AVB	4AVA	4AVA_128_6_pred	4AVA_16_5_pred	327	0.9287799999999999	0.8487600000000001	0.7858715596330276	0.7179204892966361	0.66263	0.60855
4B3X	4KJZ	4KJZ_16_10_pred	4KJZ_32_2_pred	451	0.76949	0.79062	0.7183148558758314	0.7638359201773837	0.7608600000000001	0.78382
4EL9	4NW6	4NW6_128_10_pred	4NW6_512_4_pred	302	0.77072	0.9374100000000001	0.7918211920529801	0.8260596026490066	0.76503	0.9281799999999999
4KQP	6H30	6H30_128_6_pred	6H30_16_0_pred	456	0.9325600000000001	0.82457	0.7419517543859648	0.6819298245614035	0.81284	0.72278
4LAV	4LAW	4LAW_128_8_pred	4LAW_5120_2_pred	235	0.6651199999999999	0.82836	0.8183829787234043	0.8544680851063831	0.57387	0.60082
4M64	7L16	7L16_5120_0_pred	7L16_1024_7_pred	453	0.73193	0.89241	0.8271302428256071	0.8236423841059602	0.72518	0.8855200000000001
4ONA	4IEB	4IEB_5120_6_pred	4IEB_32_9_pred	472	0.69607	0.57503	0.6296822033898305	0.6352330508474576	0.63812	0.54276
4P0I	5OVZ	5OVZ_256_2_pred	5OVZ_512_4_pred	259	0.82229	0.96673	0.8393436293436294	0.8323938223938225	0.72655	0.8981399999999999
4P39	3HQA	3HQA_64_7_pred	3HQA_256_0_pred	66	0.7278100000000001	0.73468	0.8956060606060606	0.8963636363636364	0.7259800000000001	0.73326
4PUT	4KA8	4KA8_16_6_pred	4KA8_256_1_pred	695	0.8310299999999999	0.9715	0.7387338129496404	0.8049928057553956	0.8054899999999999	0.94378
4PXZ	4NTJ	4NTJ_32_10_pred	4NTJ_32_11_pred	369	0.7962600000000001	0.7793800000000001	0.7583468834688348	0.7357181571815719	0.77145	0.71586
4PYK	5LSA	5LSA_512_5_pred	5LSA_128_4_pred	214	0.72028	0.97157	0.8730373831775701	0.8579439252336448	0.71745	0.9625600000000001
4QIQ	4GC0	4GC0_256_1_pred	4GC0_256_5_pred	475	0.8509700000000001	0.92115	0.7895157894736843	0.7960210526315791	0.84165	0.91079
4R72	4R74	4R74_16_4_pred	4R74_64_12_pred	319	0.79291	0.9781	0.7795297805642634	0.8431661442006269	0.7710100000000001	0.94816
4TVY	4TVW	4TVW_32_8_pred	4TVW_64_1_pred	337	0.90586	0.7330899999999999	0.7980415430267064	0.7086943620178041	0.71143	0.70227
4X8H	4X8L	4X8L_256_11_pred	4X8L_16_9_pred	214	0.9548700000000001	0.75807	0.8873831775700934	0.8635514018691589	0.8607600000000001	0.6977899999999999
4XZ0	1M61	1M61_16_5_pred	1M61_64_6_pred	259	0.7699600000000001	0.55148	0.6455212355212355	0.7255598455598457	0.72847	0.52305
4YAF	6J79	6J79_32_4_pred	6J79_32_2_pred	816	0.9031100000000001	0.7584	0.6747671568627451	0.6572794117647061	0.8783299999999999	0.75335
4ZCI	8EWH	8EWH_64_10_pred	8EWH_32_5_pred	581	0.78861	0.78689	0.7860068846815834	0.7741308089500859	0.7609600000000001	0.76871
4ZIU	4RTD	4RTD_1024_3_pred	4RTD_32_10_pred	1103	0.84955	0.49282	0.6352493200362647	0.5792747053490481	0.60577	0.4873
4ZYR	2V8N	2V8N_16_1_pred	2V8N_512_9_pred	417	0.8865299999999999	0.90422	0.7054916067146282	0.7824220623501199	0.8405799999999999	0.82009
5AYN	5AYO	5AYO_16_6_pred	5AYO_128_3_pred	406	0.8590000000000001	0.80416	0.7117980295566503	0.7747290640394089	0.82053	0.7631399999999999
5C59	5LJ8	5LJ8_16_8_pred	5LJ8_16_1_pred	205	0.66094	0.60832	0.7520487804878048	0.736048780487805	0.65285	0.60434
5C91	4BE8	4BE8_16_0_pred	4BE8_16_0_pred	378	0.79302	0.6671	0.7604761904761905	0.7604761904761905	0.79302	0.6671
5DZM	4QAG	4QAG_128_7_pred	4QAG_5120_6_pred	133	0.73514	0.9445600000000001	0.8500000000000001	0.8385714285714286	0.73111	0.9426399999999999
5e+85	5e+84	5E84_512_2_pred	5E84_512_2_pred	606	0.7942100000000001	0.40864	0.7484818481848184	0.7484818481848184	0.7942100000000001	0.40864
5HAZ	5HAY	5HAY_16_7_pred	5HAY_64_11_pred	547	0.7340899999999999	0.82176	0.683436928702011	0.7134186471663619	0.7155199999999999	0.74079
5JGL	5JGK	5JGK_16_11_pred	5JGK_512_0_pred	281	0.69475	0.96599	0.7289679715302492	0.8039857651245552	0.67573	0.88821
5LB8	5LBA	5LBA_1024_0_pred	5LBA_64_12_pred	434	0.9390000000000001	0.6632399999999999	0.8272580645161289	0.8132718894009218	0.9305899999999999	0.65369
5LE6	5LE3	5LE3_5120_12_pred	5LE3_64_9_pred	306	0.8270299999999999	0.86425	0.8743137254901959	0.8943137254901959	0.66203	0.62879
5M6S	1U5P	1U5P_512_7_pred	1U5P_5120_3_pred	211	0.78674	0.9368799999999999	0.8601421800947868	0.8619431279620853	0.76852	0.9273600000000001
5MSW	5MSS	5MSS_256_8_pred	5MSS_5120_8_pred	717	0.7153	0.9080299999999999	0.760934449093445	0.7431380753138074	0.71501	0.8908
5O2K	5O37	5O37_16_7_pred	5O37_64_7_pred	261	0.67398	0.96288	0.7635632183908045	0.8416858237547893	0.62667	0.86349
5TUJ	5T0W	5T0W_16_1_pred	5T0W_256_5_pred	230	0.8578100000000001	0.9815200000000001	0.8532173913043478	0.8731304347826087	0.77175	0.9418799999999999
5WU5	5WU4	5WU4_256_6_pred	5WU4_128_10_pred	485	0.75484	0.7459899999999999	0.7164329896907217	0.722103092783505	0.74007	0.74397
5YXO	5YU5	5YU5_256_1_pred	5YU5_1024_1_pred	444	0.71172	0.62365	0.6586936936936938	0.6492117117117117	0.6825100000000001	0.5918800000000001
5ZJK	5CZW	5CZW_256_9_pred	5CZW_128_10_pred	224	0.93989	0.79375	0.7314285714285714	0.7327232142857143	0.92361	0.7751899999999999
6BB8	5DZR	5DZR_256_1_pred	5DZR_256_8_pred	965	0.7428899999999999	0.74062	0.6480621761658032	0.6551088082901555	0.73861	0.71841
6BGC	6BGD	6BGD_256_8_pred	6BGD_256_8_pred	373	0.77135	0.67737	0.6335120643431635	0.6335120643431635	0.77135	0.67737
6CRF	7RCT	7RCT_256_6_pred	7RCT_1024_3_pred	501	0.67215	0.89479	0.7363073852295409	0.7442914171656686	0.64694	0.8285100000000001
6CVA	6DZX	6DZX_1024_2_pred	6DZX_64_11_pred	240	0.81717	0.9591299999999999	0.8429583333333334	0.8497916666666666	0.76757	0.8350299999999999
6E9O	6E9N	6E9N_32_0_pred	6E9N_128_12_pred	409	0.9011899999999999	0.88645	0.8538630806845966	0.8397799511002446	0.8841200000000001	0.8692700000000001
6FHZ	4MLB	4MLB_16_4_pred	4MLB_512_12_pred	453	0.8443299999999999	0.88579	0.8184988962472406	0.8305739514348786	0.83221	0.87075
6GGP	6SVF	6SVF_5120_7_pred	6SVF_256_1_pred	230	0.6683399999999999	0.9688	0.8618695652173912	0.864782608695652	0.6310399999999999	0.92484
6HB0	6HBD	6HBD_16_8_pred	6HBD_16_1_pred	305	0.78614	0.9355899999999999	0.7652131147540984	0.7870819672131147	0.75665	0.9047799999999999
6HKR	7OXW	7OXW_64_8_pred	7OXW_1024_11_pred	143	0.97567	0.8021199999999999	0.9123776223776224	0.9197902097902098	0.9722799999999999	0.7959999999999999
6HNI	6HNK	6HNK_256_1_pred	6HNK_32_10_pred	295	0.97349	0.8248	0.8490847457627121	0.8011186440677966	0.9189799999999999	0.7825
6I7L	6I7J	6I7J_256_5_pred	6I7J_512_12_pred	337	0.79204	0.9319700000000001	0.7960534124629082	0.8247181008902076	0.76831	0.73858
6IXY	5XCC	5XCC_32_5_pred	5XCC_1024_2_pred	454	0.82247	0.78132	0.6313656387665197	0.6652422907488987	0.65357	0.6155
6JAQ	6JAL	6JAL_128_7_pred	6JAL_16_4_pred	416	0.9555899999999999	0.9413	0.8074038461538462	0.7506490384615384	0.81577	0.8408399999999999
6NC7	6NC9	6NC9_128_1_pred	6NC9_16_11_pred	475	0.77217	0.87841	0.8109473684210526	0.7822947368421054	0.747	0.86159
6O1X	6O1Z	6O1Z_16_10_pred	6O1Z_256_0_pred	360	0.8012	0.8579700000000001	0.6351111111111112	0.7499722222222223	0.7799699999999999	0.69963
6P8O	6P8R	6P8R_64_6_pred	6P8R_128_6_pred	167	0.80804	0.9191799999999999	0.6598802395209582	0.6832934131736526	0.7812399999999999	0.86519
6PS5	6e+67	6E67_16_1_pred	6E67_64_2_pred	457	0.7078399999999999	0.71332	0.6392778993435448	0.7636761487964989	0.6620199999999999	0.6772699999999999
6S2U	7OHG	7OHG_16_0_pred	7OHG_32_9_pred	351	0.8918200000000001	0.81057	0.7884330484330485	0.8133333333333334	0.79271	0.72902
6S9O	4PLQ	4PLQ_32_6_pred	4PLQ_256_0_pred	284	0.84488	0.97788	0.9170774647887324	0.9343661971830988	0.8334600000000001	0.95245
6TG3	5L9P	5L9P_512_7_pred	5L9P_16_3_pred	340	0.97805	0.8045899999999999	0.8112058823529412	0.7200588235294118	0.9560799999999999	0.76398
6UHS	6UHI	6UHI_64_3_pred	6UHI_16_6_pred	179	0.87144	0.83345	0.7618435754189944	0.7187150837988826	0.6691	0.71603
6VGU	6MFS	6MFS_256_7_pred	6MFS_32_6_pred	370	0.8364	0.51098	0.7848648648648648	0.7471351351351351	0.6766300000000001	0.45441000000000004
6XLY	3ZUK	3ZUK_64_9_pred	3ZUK_128_7_pred	657	0.8252700000000001	0.97664	0.8291019786910199	0.8330289193302891	0.7468899999999999	0.8995
6XOU	6XOW	6XOW_256_12_pred	6XOW_256_4_pred	966	0.79696	0.96593	0.7421221532091098	0.7305383022774328	0.76237	0.9526399999999999
6YED	6YE8	6YE8_16_4_pred	6YE8_128_1_pred	342	0.85424	0.96903	0.8342105263157895	0.8552339181286548	0.80796	0.9226700000000001
6YHN	6YHK	6YHK_1024_1_pred	6YHK_256_4_pred	994	0.56161	0.5585	0.4526861167002013	0.4530985915492958	0.51893	0.5047
6ZJD	6ZJB	6ZJB_16_8_pred	6ZJB_5120_0_pred	217	0.9067	0.76931	0.8165437788018433	0.8590322580645161	0.8705200000000001	0.72693
7CML	3E7O	3E7O_16_10_pred	3E7O_1024_4_pred	342	0.81318	0.92416	0.7352631578947367	0.8071929824561404	0.787	0.86961
7DE3	2C95	2C95_32_0_pred	2C95_16_5_pred	195	0.95783	0.88861	0.8676410256410256	0.8212820512820513	0.8612	0.81872
7KZI	7KO2	7KO2_128_2_pred	7KO2_5120_11_pred	601	0.7469600000000001	0.78354	0.7668552412645591	0.7886189683860233	0.72317	0.69993
7L6X	3UV5	3UV5_32_10_pred	3UV5_16_0_pred	255	0.94483	0.57817	0.8760392156862744	0.8038039215686275	0.63297	0.54173
7N70	7N73	7N73_1024_11_pred	7N73_1024_11_pred	1036	0.78766	0.77636	0.6725868725868727	0.6725868725868727	0.78766	0.77636
7R9K	7R9E	7R9E_5120_2_pred	7R9E_16_12_pred	505	0.9085	0.78388	0.8111089108910892	0.7644950495049506	0.8628100000000001	0.7581600000000001
7RDT	7RDS	7RDS_256_1_pred	7RDS_256_11_pred	232	0.9579200000000001	0.53232	0.8228879310344828	0.821896551724138	0.9389200000000001	0.52051
7SC3	7SC2	7SC2_512_8_pred	7SC2_256_3_pred	110	0.7265699999999999	0.74369	0.6720909090909092	0.7377272727272728	0.7154699999999999	0.7427600000000001
7SY9	8DP2	8DP2_32_7_pred	8DP2_512_10_pred	445	0.8093199999999999	0.95873	0.8151460674157304	0.8215955056179775	0.75934	0.9093700000000001
7T4T	7T4U	7T4U_64_6_pred	7T4U_128_0_pred	466	0.6907800000000001	0.71195	0.6547639484978541	0.7562875536480687	0.6907300000000001	0.67814
7UH3	7UGX	7UGX_64_3_pred	7UGX_5120_11_pred	415	0.8950299999999999	0.64917	0.793855421686747	0.7809397590361447	0.88194	0.62632
7UY3	7UY0	7UY0_16_1_pred	7UY0_16_1_pred	447	0.7542800000000001	0.72834	0.6129977628635347	0.6129977628635347	0.7542800000000001	0.72834
7VER	7VEV	7VEV_128_9_pred	7VEV_128_0_pred	612	0.84888	0.9310299999999999	0.712892156862745	0.7126307189542483	0.7631100000000001	0.8561200000000001
7XNA	7XN9	7XN9_32_0_pred	7XN9_16_4_pred	476	0.67377	0.65578	0.6338865546218487	0.6303991596638655	0.62069	0.61922
8A5X	4WTV	4WTV_1024_1_pred	4WTV_128_2_pred	447	0.75849	0.63346	0.7804474272930649	0.7809619686800896	0.70048	0.5977
8BVO	8BXR	8BXR_1024_6_pred	8BXR_128_0_pred	298	0.69826	0.5815100000000001	0.8021476510067114	0.7744966442953021	0.50626	0.52272
8DP7	8DP6	8DP6_32_12_pred	8DP6_64_7_pred	267	0.9371299999999999	0.94299	0.8521348314606741	0.8578277153558053	0.77988	0.8012600000000001

## Sheet: dropout_scores
train_id	test_id	train_model	test_model	num_res	max_tmscore_train	max_tmscore_test	plddt_train	plddt_test	max_tmscore_train_test	max_tmscore_test_train
1AVS	5TNC	5TNC_59_pred	5TNC_59_pred	161	0.9276399999999999	0.63748	0.6993788819875776	0.6993788819875776	0.9276399999999999	0.63748
1DPE	1DPP	1DPP_82_pred	1DPP_7_pred	509	0.8436	0.93815	0.8167583497053046	0.8120432220039293	0.78632	0.87945
1E8C	7B68	7B68_41_pred	7B68_64_pred	492	0.96224	0.8190000000000001	0.7968902439024391	0.7985569105691057	0.94281	0.7914399999999999
1EEH	2WJP	2WJP_25_pred	2WJP_68_pred	434	0.66761	0.97146	0.8231566820276498	0.819216589861751	0.65851	0.93573
1GUD	1RPJ	1RPJ_77_pred	1RPJ_64_pred	288	0.7532399999999999	0.9470700000000001	0.8392361111111111	0.8433333333333334	0.75126	0.9349299999999999
1HUF	1K46	1K46_66_pred	1K46_62_pred	124	0.63273	0.57681	0.5487903225806451	0.5573387096774194	0.60911	0.56966
1IGV	4ICB	4ICB_58_pred	4ICB_99_pred	76	0.80489	0.8570200000000001	0.8185526315789474	0.8281578947368421	0.7825	0.8466600000000001
1IWL	7Z6W	7Z6W_80_pred	7Z6W_15_pred	188	0.9073899999999999	0.88905	0.8367021276595745	0.8272872340425532	0.89339	0.8637799999999999
1L5T	1BKA	1BKA_12_pred	1BKA_7_pred	688	0.90199	0.80333	0.6638081395348837	0.6486337209302325	0.82219	0.66668
1N0Y	4OY4	4OY4_59_pred	4OY4_44_pred	334	0.8754700000000001	0.54382	0.4487724550898203	0.5052994011976049	0.8486100000000001	0.5172899999999999
1NPR	1NPP	1NPP_88_pred	1NPP_12_pred	244	0.65984	0.71815	0.7774590163934426	0.7737295081967214	0.591	0.64155
1TAE	4LH6	4LH6_28_pred	4LH6_8_pred	322	0.9590200000000001	0.75107	0.8007763975155279	0.7937888198757764	0.94115	0.7492300000000001
1VS0	6NHZ	6NHZ_45_pred	6NHZ_22_pred	303	0.6453800000000001	0.72643	0.8109240924092409	0.801914191419142	0.62475	0.69884
1XO5	1Y1A	1Y1A_64_pred	1Y1A_48_pred	183	0.85626	0.48781	0.7698907103825138	0.7769398907103825	0.80523	0.48671000000000003
1YZ7	1YZ6	1YZ6_83_pred	1YZ6_83_pred	261	0.53604	0.58783	0.7306513409961686	0.7306513409961686	0.53604	0.58783
1ZAU	3SGI	3SGI_6_pred	3SGI_81_pred	408	0.75946	0.79194	0.7681372549019607	0.7763970588235294	0.75013	0.76812
2AOB	3IMJ	3IMJ_64_pred	3IMJ_91_pred	101	0.63863	0.92515	0.8432673267326735	0.8319801980198018	0.63742	0.9086200000000001
2B3O	3PS5	3PS5_5_pred	3PS5_93_pred	529	0.8115899999999999	0.64154	0.7220793950850661	0.7429867674858223	0.76712	0.63159
2BBW	2AR7	2AR7_9_pred	2AR7_18_pred	221	0.79645	0.8799600000000001	0.8401357466063349	0.8417194570135745	0.73766	0.83936
2BKE	2DFL	2DFL_48_pred	2DFL_96_pred	294	0.74615	0.73449	0.8453741496598639	0.8469047619047619	0.74162	0.73278
2BVN	6EZE	6EZE_62_pred	6EZE_31_pred	386	0.93371	0.5887399999999999	0.8109844559585492	0.8071761658031089	0.9138799999999999	0.57944
2C78	1HA3	1HA3_20_pred	1HA3_15_pred	391	0.88571	0.9379200000000001	0.8273145780051151	0.8103580562659846	0.84836	0.8999299999999999
2D28	2D27	2D27_7_pred	2D27_27_pred	145	0.92658	0.74179	0.8255172413793104	0.8153793103448276	0.9257200000000001	0.73866
2DRI	1URP	1URP_86_pred	1URP_78_pred	271	0.98626	0.81438	0.8895940959409594	0.8900738007380073	0.97214	0.7831600000000001
2FH2	6Q9R	6Q9R_0_pred	6Q9R_12_pred	715	0.83331	0.59892	0.5107692307692308	0.531944055944056	0.81547	0.57506
2FJY	2P71	2P71_3_pred	2P71_96_pred	132	0.7258899999999999	0.92575	0.8040909090909091	0.8371212121212122	0.7075199999999999	0.89376
2H2Z	2QCY	2QCY_76_pred	2QCY_4_pred	306	0.77232	0.79592	0.7073856209150327	0.7059803921568628	0.71112	0.69672
2HF2	1RLM	1RLM_10_pred	1RLM_53_pred	269	0.81791	0.9793700000000001	0.8552044609665427	0.8604832713754645	0.7995399999999999	0.9679399999999999
2HPS	2HQ8	2HQ8_84_pred	2HQ8_52_pred	181	0.9364899999999999	0.79172	0.7859668508287292	0.7428729281767956	0.8751200000000001	0.76097
2IEY	2IEZ	2IEZ_74_pred	2IEZ_78_pred	178	0.7717	0.7280300000000001	0.8726966292134829	0.8698314606741572	0.76946	0.72623
2J8O	2NZI	2NZI_33_pred	2NZI_31_pred	292	0.7601399999999999	0.6339899999999999	0.8270890410958904	0.8293150684931506	0.75725	0.63188
2LAO	1LAG	1LAG_68_pred	1LAG_79_pred	239	0.7971	0.96941	0.8472803347280335	0.8417154811715482	0.73905	0.92781
2LBP	1USI	1USI_71_pred	1USI_47_pred	347	0.7854300000000001	0.97493	0.8501152737752161	0.8533429394812679	0.74425	0.9397700000000001
2NRW	2NRV	2NRV_20_pred	2NRV_20_pred	218	0.7482300000000001	0.7116899999999999	0.8187614678899083	0.8187614678899083	0.7482300000000001	0.7116899999999999
2QW1	1GLG	1GLG_89_pred	1GLG_31_pred	309	0.80786	0.9744299999999999	0.8633656957928801	0.8641747572815534	0.7542399999999999	0.95068
2RIK	3B43	3B43_59_pred	3B43_59_pred	569	0.5958899999999999	0.60739	0.6808260105448154	0.6808260105448154	0.5958899999999999	0.60739
2V9R	2V9Q	2V9Q_13_pred	2V9Q_72_pred	208	0.85156	0.6587	0.7973557692307692	0.7902403846153846	0.8451799999999999	0.63618
2WRZ	8ABP	8ABP_75_pred	8ABP_99_pred	305	0.84057	0.9665799999999999	0.8409180327868853	0.8515409836065573	0.77027	0.92581
2X9C	3ZQE	3ZQE_36_pred	3ZQE_55_pred	274	0.8193	0.72692	0.6866788321167884	0.7193065693430657	0.7961699999999999	0.63532
2ZBP	2NXE	2NXE_80_pred	2NXE_95_pred	254	0.78783	0.80065	0.7575590551181103	0.8002362204724409	0.76503	0.74571
2ZGZ	1MWK	1MWK_16_pred	1MWK_98_pred	320	0.8972700000000001	0.885	0.7847500000000001	0.7665312500000001	0.80024	0.84462
3AJC	1LKV	1LKV_72_pred	1LKV_72_pred	213	0.78617	0.56092	0.8049295774647888	0.8049295774647888	0.78617	0.56092
3ASD	3AS5	3AS5_90_pred	3AS5_2_pred	183	0.7571	0.96667	0.8569398907103825	0.8560109289617488	0.75367	0.9502
3BIS	3BIK	3BIK_93_pred	3BIK_93_pred	212	0.63765	0.78922	0.8107547169811321	0.8107547169811321	0.63765	0.78922
3C6Q	2H3H	2H3H_48_pred	2H3H_69_pred	313	0.8366	0.9625	0.7999680511182109	0.8331309904153354	0.81397	0.9304600000000001
3D8R	3D8T	3D8T_27_pred	3D8T_33_pred	252	0.65969	0.63848	0.8279365079365079	0.8427380952380953	0.64699	0.59195
3DKC	8ANS	8ANS_50_pred	8ANS_23_pred	277	0.89374	0.8749299999999999	0.8506137184115523	0.8532490974729243	0.8753799999999999	0.8603200000000001
3DWK	2OLV	2OLV_62_pred	2OLV_88_pred	605	0.7176600000000001	0.68657	0.6939504132231405	0.6863801652892562	0.65541	0.66237
3FVY	5EGY	5EGY_1_pred	5EGY_0_pred	724	0.73121	0.9079	0.7551104972375691	0.7509254143646408	0.72807	0.8981600000000001
3IIA	3PLQ	3PLQ_64_pred	3PLQ_36_pred	126	0.8904700000000001	0.88079	0.846031746031746	0.8333333333333334	0.81138	0.79422
3IUN	3IVM	3IVM_61_pred	3IVM_68_pred	674	0.8488399999999999	0.96301	0.7626557863501485	0.7696587537091988	0.8044399999999999	0.9301799999999999
3K6U	3K6X	3K6X_84_pred	3K6X_54_pred	322	0.82788	0.95814	0.7257453416149068	0.7594409937888199	0.7731899999999999	0.89749
3L3F	3PSP	3PSP_75_pred	3PSP_80_pred	317	0.7451800000000001	0.76174	0.7833123028391167	0.7790220820189274	0.73643	0.74351
3L6H	3L6G	3L6G_63_pred	3L6G_51_pred	256	0.9694799999999999	0.8244100000000001	0.8597656249999999	0.8530078125	0.95106	0.78965
3NHN	1AD5	1AD5_95_pred	1AD5_2_pred	437	0.5573100000000001	0.58406	0.7069794050343249	0.6674141876430205	0.38552	0.5475800000000001
3O9P	4TOZ	4TOZ_81_pred	4TOZ_16_pred	515	0.9559799999999999	0.8495	0.821747572815534	0.8280000000000001	0.89833	0.7890199999999999
3OO6	3OO9	3OO9_13_pred	3OO9_24_pred	395	0.93125	0.94053	0.7954430379746835	0.7944050632911391	0.8382700000000001	0.8712
3PIM	3PIL	3PIL_52_pred	3PIL_19_pred	183	0.76715	0.93622	0.785846994535519	0.7877595628415301	0.76436	0.93195
3Q5D	3Q5E	3Q5E_51_pred	3Q5E_10_pred	411	0.70519	0.91875	0.7457420924574208	0.7673722627737226	0.68893	0.6905
3ROI	3SLH	3SLH_29_pred	3SLH_60_pred	436	0.89217	0.97204	0.8433715596330276	0.8574082568807341	0.82857	0.91079
3RR5	6WBO	6WBO_72_pred	6WBO_72_pred	555	0.73819	0.6712199999999999	0.7983423423423425	0.7983423423423425	0.73819	0.6712199999999999
3S9O	7W7Z	7W7Z_58_pred	7W7Z_35_pred	145	0.95381	0.7340899999999999	0.8619310344827587	0.8599310344827586	0.9248200000000001	0.7133
3TG8	4QGB	4QGB_13_pred	4QGB_80_pred	216	0.8154600000000001	0.68521	0.8529166666666667	0.8324537037037038	0.74543	0.64771
3U0C	5WKQ	5WKQ_61_pred	5WKQ_78_pred	166	0.74203	0.6586	0.7506626506024097	0.7566867469879517	0.7084	0.6571100000000001
3VKI	3TEE	3TEE_38_pred	3TEE_36_pred	206	0.9351700000000001	0.67592	0.7378640776699029	0.7605339805825241	0.92616	0.6625
3WBI	3WBK	3WBK_9_pred	3WBK_19_pred	590	0.66962	0.6208100000000001	0.7315762711864406	0.6803728813559322	0.64971	0.61001
3WT2	3WT1	3WT1_4_pred	3WT1_58_pred	244	0.73111	0.8911100000000001	0.767827868852459	0.7912295081967213	0.68412	0.7850699999999999
3ZSF	2YLN	2YLN_80_pred	2YLN_59_pred	242	0.84101	0.91151	0.8401239669421487	0.8413636363636364	0.73711	0.77818
3ZYQ	4AVX	4AVX_29_pred	4AVX_85_pred	218	0.6824	0.65769	0.7836238532110091	0.8180733944954128	0.6775899999999999	0.65304
4A3P	3T9L	3T9L_17_pred	3T9L_15_pred	222	0.93334	0.78771	0.799009009009009	0.7909459459459461	0.79423	0.6601100000000001
4AVB	4AVA	4AVA_26_pred	4AVA_86_pred	327	0.92974	0.82721	0.7719266055045872	0.7417431192660551	0.64425	0.63094
4B3X	4KJZ	4KJZ_86_pred	4KJZ_87_pred	451	0.7650600000000001	0.7781	0.7522172949002217	0.7464523281596451	0.75952	0.77573
4EL9	4NW6	4NW6_92_pred	4NW6_58_pred	302	0.77303	0.9366700000000001	0.80158940397351	0.8144370860927151	0.76466	0.9303
4KQP	6H30	6H30_37_pred	6H30_1_pred	456	0.89587	0.8539899999999999	0.720438596491228	0.7068640350877193	0.81389	0.7754800000000001
4LAV	4LAW	4LAW_56_pred	4LAW_48_pred	235	0.73485	0.66582	0.8177872340425533	0.7893617021276595	0.5347	0.5887100000000001
4M64	7L16	7L16_43_pred	7L16_32_pred	453	0.72687	0.89394	0.8213024282560708	0.8204856512141282	0.72524	0.89007
4ONA	4IEB	4IEB_31_pred	4IEB_52_pred	472	0.68576	0.54377	0.6209745762711865	0.6401483050847457	0.64773	0.53471
4P0I	5OVZ	5OVZ_44_pred	5OVZ_93_pred	259	0.81697	0.9606899999999999	0.8173359073359073	0.8290347490347489	0.72427	0.83242
4P39	3HQA	3HQA_50_pred	3HQA_50_pred	66	0.7219800000000001	0.72935	0.8824242424242424	0.8824242424242424	0.7219800000000001	0.72935
4PUT	4KA8	4KA8_27_pred	4KA8_8_pred	695	0.82647	0.9710700000000001	0.797956834532374	0.791568345323741	0.8044899999999999	0.95773
4PXZ	4NTJ	4NTJ_63_pred	4NTJ_49_pred	369	0.6634899999999999	0.66945	0.7794037940379405	0.7679945799457994	0.65856	0.66185
4PYK	5LSA	5LSA_40_pred	5LSA_25_pred	214	0.7226600000000001	0.97088	0.8408411214953272	0.8398130841121496	0.71799	0.9657399999999999
4QIQ	4GC0	4GC0_64_pred	4GC0_32_pred	475	0.84757	0.9184100000000001	0.7811368421052631	0.785178947368421	0.8432200000000001	0.91175
4R72	4R74	4R74_11_pred	4R74_54_pred	319	0.79897	0.9761200000000001	0.8361442006269593	0.8303134796238245	0.7741899999999999	0.9480799999999999
4TVY	4TVW	4TVW_75_pred	4TVW_68_pred	337	0.9073200000000001	0.72505	0.7926409495548962	0.7755192878338281	0.75002	0.71349
4X8H	4X8L	4X8L_97_pred	4X8L_99_pred	214	0.95647	0.75268	0.8821495327102805	0.8690186915887851	0.8729399999999999	0.69462
4XZ0	1M61	1M61_72_pred	1M61_70_pred	259	0.77933	0.5768399999999999	0.7284169884169884	0.6988803088803088	0.67728	0.54132
4ZCI	8EWH	8EWH_65_pred	8EWH_81_pred	581	0.78275	0.79179	0.7732530120481927	0.7792771084337349	0.75572	0.75467
4ZYR	2V8N	2V8N_30_pred	2V8N_65_pred	417	0.8668	0.90633	0.7533812949640288	0.7713908872901679	0.82011	0.86998
5AYN	5AYO	5AYO_4_pred	5AYO_59_pred	406	0.8391799999999999	0.80408	0.7631773399014778	0.7517980295566503	0.8136	0.78066
5C59	5LJ8	5LJ8_53_pred	5LJ8_37_pred	205	0.66092	0.6025	0.8288780487804877	0.8304390243902441	0.65575	0.60222
5C91	4BE8	4BE8_20_pred	4BE8_86_pred	378	0.75093	0.6605800000000001	0.7973809523809523	0.798015873015873	0.7379600000000001	0.65571
5DZM	4QAG	4QAG_16_pred	4QAG_20_pred	133	0.7368899999999999	0.9413299999999999	0.8271428571428572	0.8278195488721807	0.7279	0.93563
5e+85	5e+84	5E84_71_pred	5E84_71_pred	606	0.7832100000000001	0.44206999999999996	0.7467821782178217	0.7467821782178217	0.7832100000000001	0.44206999999999996
5HAZ	5HAY	5HAY_16_pred	5HAY_77_pred	547	0.7398	0.8074399999999999	0.6936197440585009	0.6962888482632541	0.67451	0.77456
5JGL	5JGK	5JGK_66_pred	5JGK_97_pred	281	0.6916	0.96762	0.7882562277580071	0.8048398576512455	0.68335	0.95076
5LB8	5LBA	5LBA_75_pred	5LBA_47_pred	434	0.9476100000000001	0.6677	0.8196774193548387	0.8164976958525346	0.92965	0.66127
5LE6	5LE3	5LE3_85_pred	5LE3_55_pred	306	0.66193	0.90545	0.9088888888888887	0.8920261437908498	0.62941	0.81284
5M6S	1U5P	1U5P_20_pred	1U5P_47_pred	211	0.77675	0.9387700000000001	0.8746445497630332	0.8700000000000001	0.75979	0.9293899999999999
5MSW	5MSS	5MSS_6_pred	5MSS_1_pred	717	0.71397	0.8859999999999999	0.7037099023709903	0.7187587168758717	0.7084	0.8739
5O2K	5O37	5O37_14_pred	5O37_95_pred	261	0.63549	0.9635799999999999	0.8519923371647511	0.8491954022988505	0.62102	0.95206
5TUJ	5T0W	5T0W_46_pred	5T0W_39_pred	230	0.88087	0.97783	0.8640434782608697	0.8690434782608696	0.7762600000000001	0.8193
5WU5	5WU4	5WU4_0_pred	5WU4_57_pred	485	0.75443	0.7517	0.6471340206185567	0.7169896907216495	0.74797	0.71978
5YXO	5YU5	5YU5_37_pred	5YU5_70_pred	444	0.72437	0.6018100000000001	0.644954954954955	0.6375450450450451	0.6671	0.55
5ZJK	5CZW	5CZW_50_pred	5CZW_84_pred	224	0.9346399999999999	0.78718	0.7173214285714284	0.7041071428571427	0.90209	0.77356
6BGC	6BGD	6BGD_92_pred	6BGD_92_pred	373	0.73195	0.6198100000000001	0.6339678284182306	0.6339678284182306	0.73195	0.6198100000000001
6CRF	7RCT	7RCT_50_pred	7RCT_44_pred	501	0.6531100000000001	0.85209	0.6708782435129741	0.7475049900199601	0.64066	0.66848
6CVA	6DZX	6DZX_24_pred	6DZX_42_pred	240	0.81503	0.9556100000000001	0.8523333333333334	0.846375	0.75644	0.87636
6E9O	6E9N	6E9N_65_pred	6E9N_21_pred	409	0.8994700000000001	0.88684	0.8365525672371639	0.8365036674816626	0.88374	0.87456
6FHZ	4MLB	4MLB_28_pred	4MLB_3_pred	453	0.84352	0.8866700000000001	0.8335320088300219	0.8196909492273732	0.83391	0.8812700000000001
6GGP	6SVF	6SVF_25_pred	6SVF_73_pred	230	0.6604399999999999	0.96999	0.8596521739130435	0.8573478260869565	0.62771	0.94026
6HB0	6HBD	6HBD_53_pred	6HBD_97_pred	305	0.77473	0.9333799999999999	0.8296065573770491	0.8344262295081967	0.76647	0.92056
6HKR	7OXW	7OXW_38_pred	7OXW_36_pred	143	0.9753	0.80201	0.9080419580419581	0.9136363636363636	0.96975	0.80097
6HNI	6HNK	6HNK_96_pred	6HNK_24_pred	295	0.9682299999999999	0.8212	0.8343389830508474	0.8308813559322035	0.9489799999999999	0.79377
6I7L	6I7J	6I7J_72_pred	6I7J_22_pred	337	0.79901	0.94042	0.7592581602373888	0.8153709198813056	0.77198	0.73788
6IXY	5XCC	5XCC_57_pred	5XCC_34_pred	454	0.8219799999999999	0.7389899999999999	0.6348898678414097	0.569955947136564	0.68498	0.62103
6JAQ	6JAL	6JAL_60_pred	6JAL_20_pred	416	0.9430799999999999	0.91065	0.7973317307692308	0.7998317307692309	0.8879299999999999	0.8599899999999999
6NC7	6NC9	6NC9_11_pred	6NC9_50_pred	475	0.78503	0.8701200000000001	0.799557894736842	0.8037684210526315	0.76262	0.85588
6O1X	6O1Z	6O1Z_66_pred	6O1Z_30_pred	360	0.7701399999999999	0.8481299999999999	0.7086111111111111	0.7268333333333334	0.7519399999999999	0.72482
6P8O	6P8R	6P8R_5_pred	6P8R_31_pred	167	0.80637	0.90454	0.68	0.687245508982036	0.7854300000000001	0.86771
6PS5	6e+67	6E67_83_pred	6E67_68_pred	457	0.69431	0.7412	0.7301750547045951	0.7207658643326039	0.6686	0.70623
6S2U	7OHG	7OHG_78_pred	7OHG_48_pred	351	0.87169	0.78337	0.8113675213675212	0.8058974358974359	0.79745	0.7400399999999999
6S9O	4PLQ	4PLQ_91_pred	4PLQ_61_pred	284	0.8456899999999999	0.97667	0.9254225352112676	0.9246830985915492	0.83798	0.95442
6TG3	5L9P	5L9P_77_pred	5L9P_18_pred	340	0.9803200000000001	0.77072	0.8136764705882352	0.8083529411764707	0.9775799999999999	0.7649199999999999
6UHS	6UHI	6UHI_6_pred	6UHI_2_pred	179	0.89631	0.8343799999999999	0.7820670391061452	0.7528491620111731	0.7095199999999999	0.69005
6VGU	6MFS	6MFS_0_pred	6MFS_22_pred	370	0.8385799999999999	0.5060399999999999	0.7402972972972972	0.7202972972972973	0.7404	0.4838
6XLY	3ZUK	3ZUK_31_pred	3ZUK_42_pred	657	0.7692	0.9778100000000001	0.8231963470319635	0.8187671232876712	0.7449899999999999	0.96159
6YED	6YE8	6YE8_24_pred	6YE8_16_pred	342	0.8565799999999999	0.9701799999999999	0.8487719298245615	0.8477192982456139	0.79557	0.93891
6ZJD	6ZJB	6ZJB_18_pred	6ZJB_45_pred	217	0.9027299999999999	0.75857	0.8452995391705069	0.8472811059907834	0.89139	0.74435
7CML	3E7O	3E7O_45_pred	3E7O_77_pred	342	0.80305	0.91491	0.7793567251461989	0.7840350877192982	0.78669	0.8978200000000001
7DE3	2C95	2C95_34_pred	2C95_59_pred	195	0.9527399999999999	0.85311	0.8620512820512819	0.8570256410256409	0.9355600000000001	0.82029
7KZI	7KO2	7KO2_7_pred	7KO2_90_pred	601	0.74138	0.77763	0.755440931780366	0.6995341098169716	0.7246199999999999	0.7128
7L6X	3UV5	3UV5_89_pred	3UV5_54_pred	255	0.9430799999999999	0.56142	0.8836470588235295	0.8736078431372548	0.69453	0.5475800000000001
7R9K	7R9E	7R9E_34_pred	7R9E_5_pred	505	0.9203100000000001	0.8138	0.8001980198019802	0.8055049504950494	0.91227	0.80838
7RDT	7RDS	7RDS_59_pred	7RDS_74_pred	232	0.9549799999999999	0.5320600000000001	0.8098706896551724	0.8134482758620689	0.9317200000000001	0.52822
7SC3	7SC2	7SC2_31_pred	7SC2_87_pred	110	0.72011	0.73892	0.6743636363636364	0.7214545454545452	0.71322	0.73522
7SY9	8DP2	8DP2_60_pred	8DP2_11_pred	445	0.81365	0.9596600000000001	0.8198202247191012	0.8203146067415731	0.7600100000000001	0.92745
7T4T	7T4U	7T4U_81_pred	7T4U_48_pred	466	0.68393	0.67652	0.6464377682403434	0.6419098712446352	0.6813	0.67292
7UH3	7UGX	7UGX_71_pred	7UGX_43_pred	415	0.8847	0.6381399999999999	0.7887228915662652	0.7861927710843375	0.86593	0.62487
7UY3	7UY0	7UY0_79_pred	7UY0_79_pred	447	0.7196600000000001	0.74773	0.644765100671141	0.644765100671141	0.7196600000000001	0.74773
7VER	7VEV	7VEV_25_pred	7VEV_78_pred	612	0.8855799999999999	0.9318799999999999	0.6976307189542484	0.7034803921568628	0.76457	0.81893
7XNA	7XN9	7XN9_37_pred	7XN9_42_pred	476	0.67669	0.62363	0.7105672268907564	0.6712605042016806	0.61532	0.60427
8A5X	4WTV	4WTV_34_pred	4WTV_30_pred	447	0.76221	0.62308	0.7564876957494406	0.7709395973154363	0.66645	0.5819300000000001
8BVO	8BXR	8BXR_77_pred	8BXR_92_pred	298	0.71318	0.5352399999999999	0.7519463087248323	0.7996979865771812	0.5321199999999999	0.50967
8DP7	8DP6	8DP6_80_pred	8DP6_77_pred	267	0.94334	0.89835	0.8584644194756553	0.7940823970037454	0.7307600000000001	0.79867

## Sheet: train_losses
loss	distogram	masked_msa	predicted_lddt	structure_module	lddt_ca
9.04183	1.2476649	6.2709885	0.039120235	1.4840555	0.012157034
9.037983	1.2476649	6.2709885	0.039120235	1.4802077	0.0129517615
9.322419	1.2476506	6.2709646	0.039120223	1.7646835	0.012869189
9.696865	1.2476213	6.270912	0.03912022	2.1392107	0.0124849165
9.447645	1.2475784	6.270837	0.039119117	1.8901105	0.012345338
9.249334	1.2474744	6.2706976	0.03911627	1.692045	0.012365238
9.246503	1.2472657	6.270506	0.03911233	1.6896188	0.012928376
9.256208	1.2469032	6.2702093	0.039106242	1.6999898	0.012595201
9.253306	1.2462114	6.2696915	0.039098356	1.6983051	0.012554826
9.246731	1.2450576	6.2690516	0.03908817	1.6935333	0.012204164
9.246023	1.243712	6.2679825	0.039076984	1.6952525	0.012071325
9.231876	1.2410395	6.266513	0.039064623	1.6852596	0.01251544
9.2397785	1.2380286	6.2645073	0.039049845	1.6981931	0.012173975
9.228514	1.2341871	6.263092	0.039033595	1.6922008	0.012600533
9.213618	1.228373	6.2602153	0.03901519	1.6860148	0.012344824
9.20898	1.219944	6.2571545	0.0389973	1.6928835	0.012843888
9.172423	1.2083315	6.2514143	0.03897752	1.6737003	0.01248045
9.166235	1.1962218	6.246455	0.03895946	1.6845992	0.013148856
9.127429	1.1768733	6.241551	0.038939733	1.6700652	0.012682457
9.116516	1.1618512	6.237611	0.038918465	1.6781362	0.0121359695
9.080408	1.1326094	6.2266693	0.038897995	1.6822311	0.012553943
9.052377	1.1043513	6.213735	0.038876183	1.6954143	0.012404299
8.991056	1.0619782	6.204522	0.03885426	1.685702	0.0126676895
8.924434	1.0164784	6.1971817	0.038832784	1.6719407	0.012942057
8.848978	0.9606779	6.179144	0.0388114	1.6703451	0.012623744
8.822683	0.93377453	6.170422	0.038789246	1.6796969	0.011756524
8.730568	0.8629962	6.1536493	0.038767852	1.6751547	0.012886126
8.642294	0.8046916	6.1190324	0.038748898	1.6798205	0.013463484
8.623013	0.7817706	6.1253357	0.038722754	1.6771835	0.012505841
8.576621	0.7725032	6.0897045	0.038694106	1.675719	0.012340669
8.575922	0.8157706	6.045497	0.038664766	1.6759905	0.012437198
8.557523	0.8081765	6.03957	0.03863913	1.6711378	0.012436981
8.672983	0.9871264	5.9756317	0.038610853	1.6716149	0.013109544
8.63004	0.9501176	5.9683948	0.038578182	1.6729493	0.012070709
8.550877	0.8764949	5.950138	0.038550265	1.6856934	0.012514707
8.439951	0.8531593	5.8666143	0.038523942	1.681654	0.011907128
8.324657	0.77979904	5.831685	0.038493983	1.6746794	0.012759201
8.335539	0.8489152	5.7667637	0.038461354	1.6813974	0.011804989
8.371399	0.84923357	5.808994	0.038429305	1.6747425	0.013105661
8.10904	0.790506	5.60034	0.0383964	1.6797979	0.013151536
8.118265	0.79332244	5.6056986	0.038357504	1.6808876	0.0129323
8.179731	0.8442436	5.6128407	0.03831125	1.6843365	0.012656699
7.9851623	0.80380285	5.458359	0.03826946	1.684731	0.013183942
8.123985	0.8204416	5.5820303	0.03821908	1.6832949	0.012229821
7.7930984	0.78597426	5.285132	0.038164675	1.683827	0.012511041
7.82695	0.790586	5.323352	0.038108528	1.6749041	0.012340302
8.126976	0.7846863	5.618431	0.038044557	1.6858144	0.0127069475
8.288937	0.8023658	5.772746	0.0379793	1.675845	0.012974507
8.004796	0.82541525	5.4598336	0.03790492	1.6816416	0.013005024
8.184393	0.77780616	5.679613	0.037816823	1.6891562	0.013216913
7.980497	0.7788222	5.4953637	0.037725452	1.6685857	0.0128386095
8.199021	0.8107363	5.72633	0.03761141	1.6243441	0.012942295
7.982093	0.73262024	5.5312386	0.037494417	1.6807399	0.012947746
7.8790607	0.75235516	5.411533	0.037374258	1.6777987	0.012550196
7.637334	0.74827594	5.172428	0.037236832	1.679393	0.013049409
8.0178585	0.7111317	5.5808506	0.037073478	1.6888024	0.013411131
7.824543	0.78079385	5.3178654	0.036888666	1.6889956	0.012577983
7.9350724	0.77597153	5.442671	0.036675423	1.679755	0.012061602
7.9077864	0.7539907	5.4491687	0.036443137	1.6681838	0.01191208
8.116337	0.788895	5.61619	0.036185756	1.675066	0.012706011
7.93079	0.7754102	5.446166	0.035860583	1.6733528	0.012508443
8.019114	0.82077515	5.4784517	0.035521947	1.6843638	0.012040393
8.167143	0.8801987	5.578681	0.03517139	1.6730915	0.013063023
7.7817903	0.7704737	5.287982	0.03478505	1.68855	0.012739798
8.00231	0.79206836	5.4973793	0.03433776	1.6785238	0.012702314
7.683012	0.8001009	5.1811523	0.033866443	1.6678922	0.012576604
7.625663	0.78416014	5.123023	0.033379428	1.685101	0.012721457
7.7789445	0.8097737	5.250621	0.032836013	1.685714	0.012669073
7.602642	0.7801111	5.105872	0.0322329	1.6844261	0.012381373
7.6756344	0.8087595	5.1478252	0.03165942	1.6873908	0.012983145
7.478904	0.7937871	4.991909	0.03103566	1.6621721	0.012765984
7.5711274	0.7942527	5.059766	0.030352473	1.6867566	0.013479667
7.242117	0.78734404	4.7376723	0.029525654	1.6875745	0.013140457
7.212696	0.7865981	4.714261	0.0287288	1.6831081	0.012800293
7.277964	0.79968184	4.770374	0.027812682	1.6800956	0.012839941
7.063611	0.79591334	4.552553	0.027002916	1.6881416	0.013259615
6.878991	0.78582555	4.3840947	0.025947355	1.6831234	0.012788397
7.0102587	0.8555032	4.435344	0.02495017	1.6944611	0.014167922
6.8298435	0.7927657	4.3261013	0.024470069	1.6865067	0.018567715
6.382489	0.7656441	3.9033659	0.025820259	1.687659	0.026503239
7.010925	0.8164705	4.4602404	0.030223513	1.70399	0.039868876
6.896077	0.80175424	4.378337	0.03112271	1.6848632	0.04405044
6.6552362	0.7972038	4.1430416	0.031007776	1.6839831	0.045647144
6.701279	0.79179037	4.193293	0.028324652	1.6878712	0.039930455
6.41138	0.7339272	3.9787834	0.027672987	1.6709962	0.039823987
6.9564953	0.8187703	4.4317794	0.023681493	1.6822646	0.031476215
6.3613205	0.73326075	3.9254289	0.020595364	1.6820357	0.025543958
6.3498855	0.7404991	3.9113078	0.019823527	1.6782552	0.027227966
6.8859215	0.76060724	4.438281	0.017831203	1.6692022	0.022295944
6.5604844	0.7840054	4.083476	0.01673482	1.6762681	0.019080795
6.165721	0.75835663	3.7006907	0.015947063	1.6907266	0.019286439
6.1336145	0.7229531	3.7101324	0.015479894	1.685049	0.019844256
6.847188	0.7983643	4.347686	0.014475115	1.6866629	0.017412174
6.3092017	0.70282626	3.9729378	0.014089823	1.619348	0.016494121
6.548376	0.8145008	4.0452356	0.013361756	1.6752777	0.014235836
6.3455753	0.7394848	3.9119105	0.0126229115	1.6815569	0.0137260165
5.991956	0.76363623	3.5396347	0.012116304	1.6765692	0.013435804
6.0400257	0.7351178	3.603961	0.011448721	1.6894982	0.013835391
6.3574095	0.73741347	3.9244683	0.010792982	1.6847347	0.014701903
6.215073	0.76066124	3.7678216	0.010872089	1.6757181	0.01926646
6.0440645	0.72670287	3.6353734	0.011573091	1.6704152	0.02305497
6.1006956	0.77593243	3.6243138	0.014281994	1.6861674	0.02883364
6.167948	0.77464837	3.6663814	0.021656292	1.705262	0.039313704
6.098962	0.74655366	3.644784	0.034535654	1.6730881	0.05827605
5.8868465	0.7453164	3.4800184	0.03093306	1.6305789	0.053426594
5.69223	0.76471615	3.2463708	0.012817918	1.6683254	0.026837084
5.9902563	0.8019023	3.5076969	0.0087248245	1.671932	0.01821028
5.684458	0.77287245	3.2298508	0.0074006296	1.6743343	0.013966534
5.943618	0.8192382	3.4406674	0.007969145	1.6757426	0.016630985
5.7669964	0.75147665	3.328784	0.010729132	1.6760062	0.023561202
5.8927207	0.74990016	3.4474096	0.015092658	1.6803181	0.030356556
5.5416384	0.77255	3.060566	0.021009782	1.6875128	0.03936782
5.4688787	0.72106206	3.0557976	0.015831258	1.6761878	0.032089822
5.411109	0.7254795	2.9964936	0.008734651	1.6804014	0.019404562
5.67041	0.7611424	3.2100966	0.007209668	1.6919614	0.015023335
5.639653	0.7771913	3.1843534	0.0069236653	1.6711853	0.014245275
5.6720862	0.76867604	3.2166023	0.0071417606	1.6796664	0.015094083
5.0339994	0.70363367	2.6326733	0.008002125	1.6896901	0.017751746
5.3427052	0.779139	2.8741572	0.011337659	1.6780716	0.025004925
5.5052156	0.77293515	3.0349925	0.016303875	1.6809843	0.033838958
5.42033	0.7251415	2.9812279	0.030560587	1.6834	0.056067422
5.4068832	0.7497057	2.9339094	0.04286199	1.6804067	0.07809044
5.6556025	0.7614614	3.1836972	0.030353563	1.68009	0.05797552
5.3592052	0.75836086	2.905458	0.009721237	1.6856654	0.021536013
5.312581	0.78695786	2.8519285	0.009135232	1.6645591	0.019956741
4.8815165	0.72562015	2.4740372	0.011701418	1.6701578	0.026086876
5.208641	0.8095932	2.6978972	0.014979162	1.6861717	0.034417067
5.449636	0.8290654	2.9127128	0.02955091	1.678307	0.062923536
5.192605	0.76405174	2.7355857	0.016340561	1.6766272	0.038222134
4.9097476	0.73361695	2.4843247	0.010048512	1.6817575	0.019898225
4.9784794	0.74369717	2.5498247	0.009531871	1.6754255	0.015974063
5.0985136	0.7309737	2.6827023	0.0108060315	1.6740316	0.022792865
4.8059044	0.70847243	2.3997657	0.011294699	1.6863714	0.024145363
5.039949	0.7468134	2.5963144	0.010341531	1.6864796	0.017708994
5.0592875	0.750733	2.6188061	0.010297161	1.6794512	0.016889803
5.2165747	0.74753165	2.767574	0.010304203	1.6911646	0.017087534
4.8949776	0.7481235	2.5141969	0.010643507	1.6220142	0.020253375
5.219718	0.77990043	2.7552414	0.010544001	1.674032	0.020140622
4.831421	0.72526705	2.4298158	0.010345589	1.665993	0.020258632
4.7619333	0.7522459	2.321508	0.010190411	1.6779895	0.019539483
4.80799	0.7438266	2.3816361	0.010176973	1.6723498	0.019707251
4.854871	0.7828423	2.375835	0.009618493	1.6865753	0.017881613
4.606962	0.70716125	2.2186322	0.009213928	1.6719549	0.016918615
4.833974	0.7811109	2.3661995	0.009551492	1.6771119	0.019690745
4.685672	0.77276313	2.2280345	0.011383003	1.673491	0.025207628
4.5963697	0.73830587	2.166875	0.010371352	1.6808174	0.02229707
4.7513614	0.7628457	2.2956142	0.009153829	1.6837478	0.019958166
4.789939	0.755347	2.330131	0.0077886246	1.696672	0.01612143
4.738847	0.78095126	2.2702875	0.00767399	1.6799343	0.016363958
4.754245	0.69413376	2.3627124	0.008992331	1.688406	0.019774413
4.570593	0.73778814	2.1510503	0.008335855	1.673418	0.018730473
4.6872587	0.7983005	2.1884828	0.008287877	1.6921875	0.018864388
4.6499844	0.7253753	2.2412887	0.007843199	1.6754775	0.018160366
4.798193	0.7590102	2.350291	0.008648811	1.6802428	0.019767253
4.728851	0.72684103	2.3098397	0.0072249346	1.6849449	0.017266862
4.56736	0.735243	2.1461468	0.010203064	1.6757667	0.021765564
4.762188	0.73340416	2.3233938	0.013794988	1.691595	0.027201891
4.90819	0.81937414	2.4023533	0.016221724	1.670241	0.030434707
4.5477033	0.73039067	2.1250648	0.020254903	1.6719928	0.03709884
4.548115	0.7278882	2.133556	0.025722735	1.6609476	0.045086965
4.381379	0.71149766	1.9742079	0.017227221	1.6784464	0.033591595
4.6672115	0.7595281	2.204906	0.0088341385	1.6939433	0.020175055
4.379362	0.7293495	1.9719977	0.0073429546	1.6706719	0.016304739
4.3111944	0.72773266	1.9000194	0.007627054	1.6758155	0.01644274
4.501599	0.7370154	2.089953	0.00892642	1.665704	0.02066888
4.566103	0.7629841	2.1283288	0.0150813125	1.6597087	0.03246034
4.6851196	0.74356884	2.240493	0.018627135	1.6824309	0.03894351
4.616809	0.7966511	2.150425	0.014792515	1.6549401	0.0329863
4.7139573	0.73896146	2.2872136	0.009465838	1.6783168	0.020840822
4.488289	0.698069	2.1073306	0.008481857	1.6744075	0.015821954
4.405826	0.7354959	1.9764315	0.008561309	1.6853374	0.015213811
4.4230213	0.7376063	2.0148897	0.008979829	1.661545	0.018252268
4.4808464	0.6980989	2.088652	0.008637845	1.685458	0.017444747
4.3639054	0.67372227	2.0624743	0.008235307	1.6194735	0.01635411
4.463635	0.69655454	2.0715413	0.00807513	1.6874638	0.01705648
4.3679028	0.73303473	1.9628448	0.007253439	1.6647696	0.01526024
4.407469	0.7137923	1.998986	0.0074526584	1.6872375	0.017292976
4.417357	0.7524611	1.9817679	0.010174479	1.6729537	0.022346374
4.3654633	0.70316815	1.978663	0.010736827	1.6728952	0.023166386
4.15739	0.7156395	1.7685717	0.012228426	1.6609504	0.025325455
4.4575186	0.74013716	2.0459137	0.008908244	1.6625597	0.019748818
4.5486975	0.72119224	2.1577263	0.0055223084	1.6642568	0.014172381
4.24715	0.6961616	1.8738904	0.0065647643	1.6705334	0.016213024
4.3840694	0.73044455	1.9679894	0.009346688	1.6762886	0.020235214
4.551404	0.7071253	2.1504674	0.013593659	1.6802176	0.026144782
4.4412837	0.6962329	2.0277996	0.029819915	1.6874311	0.052051395
4.5641537	0.74020976	2.128861	0.031852044	1.6632308	0.056950632
4.4772487	0.6945038	2.0855386	0.022539292	1.6746668	0.042865276
4.2350817	0.73458844	1.8142513	0.010395555	1.6758466	0.022738088
4.4969606	0.7224079	2.0741243	0.009132702	1.6912961	0.020087924
4.3206844	0.6840812	1.95468	0.011126716	1.6707962	0.024968496
4.218598	0.72128296	1.8102207	0.012897296	1.6741972	0.029700337
4.4974403	0.7235929	2.0624712	0.021812962	1.6895633	0.051361643
4.0978136	0.69014907	1.703841	0.02079106	1.6830328	0.04956907
4.092104	0.690724	1.7521474	0.02533171	1.6239007	0.061500873
4.517109	0.6919298	2.1157653	0.027630396	1.6817832	0.07220571
4.4853773	0.80453277	1.9674524	0.03658437	1.6768075	0.09709117
4.497927	0.74564385	2.0249674	0.043725062	1.6835907	0.1278912
4.2607465	0.7224822	1.824928	0.036392484	1.6769438	0.10992844
4.322935	0.7307197	1.9078264	0.027107714	1.6572812	0.08262977
4.0810003	0.6663604	1.8215327	0.022234032	1.5708735	0.06757289
4.342045	0.7154618	1.9327912	0.01749464	1.6762974	0.04190526
4.2843037	0.75919676	1.8206071	0.017205413	1.6872941	0.03549345
4.2035046	0.7059727	1.8068773	0.01999855	1.6706561	0.05580935
4.2709208	0.68399763	1.8869067	0.019007955	1.6810087	0.047511857
4.2069325	0.7072755	1.8014674	0.020142399	1.6780472	0.055841416
4.153055	0.6656658	1.7883928	0.019372188	1.6796244	0.04815703
4.2879295	0.74711585	1.839004	0.018551046	1.683259	0.034690734
4.3021326	0.7298771	1.8644965	0.018859757	1.688899	0.033555053
4.3488436	0.68845534	1.9556019	0.019591684	1.6851943	0.025979748
4.2517843	0.69098645	1.8572019	0.020261183	1.6833346	0.020196337
4.2701225	0.70603734	1.8652021	0.020851735	1.6780314	0.0179939
4.2963877	0.7448733	1.8621124	0.019118205	1.6702838	0.0231517
4.393833	0.6996514	2.0102482	0.01777618	1.666157	0.027532808
4.0927343	0.70537174	1.6917428	0.017149273	1.6784703	0.036531083
4.368271	0.7277288	1.9506334	0.01682477	1.6730835	0.045829482
4.3480916	0.782996	1.8595998	0.016857453	1.6886382	0.04514815
4.499667	0.7540748	2.040658	0.016415682	1.6885183	0.042319737
4.152039	0.7161149	1.7517203	0.015676882	1.6685269	0.041683562
4.463603	0.755928	2.0189357	0.018353274	1.6703857	0.057141796
4.346182	0.69632375	1.9726377	0.015574205	1.6616461	0.04169095
4.3134465	0.7237084	1.9535128	0.014872018	1.6213533	0.028484717
4.0783596	0.7095475	1.6688696	0.015376571	1.6845663	0.023573933
4.3790154	0.7352458	1.9581679	0.015360482	1.6702414	0.024067625
4.394728	0.7448695	1.9597621	0.018738154	1.6713579	0.015622538
4.352966	0.7168417	1.9372535	0.019607048	1.6792636	0.013116999
4.350852	0.7729298	1.9001282	0.017948534	1.6598456	0.014581449
4.029421	0.65939444	1.678951	0.016365804	1.6747098	0.01571067
4.048417	0.661239	1.709712	0.014457736	1.663008	0.018305697
4.2253885	0.7907076	1.7481312	0.013223338	1.6733264	0.018185174
4.2374682	0.71573216	1.8469319	0.012568017	1.662236	0.016694158
4.0508075	0.6698511	1.6786636	0.011655144	1.6906377	0.015218109
4.57238	0.7986728	2.0756772	0.010453099	1.687577	0.014037395
4.147744	0.7036566	1.7571158	0.009203967	1.6777679	0.014070568
4.101658	0.643391	1.7643448	0.008302199	1.6856196	0.014983405
4.2924933	0.74140227	1.8834661	0.0073408512	1.660284	0.0146061275
4.3970585	0.7278407	1.9886333	0.006952729	1.6736317	0.015275141
4.295528	0.78927636	1.8199185	0.0054791425	1.6808541	0.013668235
4.3866196	0.7102367	1.9983004	0.005349444	1.6727332	0.014120794
4.2251487	0.66195786	1.8775593	0.007179057	1.6784525	0.017087884
4.0290327	0.7092217	1.6383936	0.0057305694	1.6756866	0.015206149
3.9648845	0.6665704	1.6090581	0.0051121735	1.6841441	0.0146382805
4.1578074	0.70811504	1.7834591	0.005517613	1.6607156	0.014756445
4.3179345	0.7323712	1.9060891	0.0049089533	1.6745652	0.014362199
4.0244627	0.64936334	1.6764041	0.005363456	1.693332	0.014660332
4.2727413	0.6760793	1.9201617	0.008977272	1.6675227	0.017338298
4.0589843	0.6792636	1.6914576	0.007631595	1.6806314	0.016274245
4.2047553	0.6805496	1.8505801	0.007524388	1.6661013	0.016594902
4.405919	0.714436	2.0140882	0.0073108934	1.6700841	0.016172448
4.3247485	0.77534604	1.8767561	0.007686806	1.6649594	0.016438337
3.9082215	0.6642563	1.5629756	0.0077982405	1.6731915	0.01683959
4.2279387	0.72026145	1.8159348	0.008033751	1.6837088	0.01688515
4.1109233	0.7150228	1.7193727	0.0075020874	1.6690255	0.016562194
4.073111	0.7191545	1.6597416	0.0067793755	1.6874357	0.016267829
4.2245398	0.7016953	1.8424904	0.00701864	1.6733356	0.016646616
4.120201	0.6974449	1.7528129	0.005911165	1.6640322	0.015629008
4.172141	0.70789886	1.8345631	0.007194844	1.6224842	0.016976655
4.05691	0.69051635	1.6958742	0.006359826	1.66416	0.016379235
4.3321323	0.74083817	1.9212911	0.006585729	1.6634169	0.016726777
4.3055906	0.77388746	1.8566775	0.0058706957	1.669155	0.015758943
4.236964	0.7131854	1.8280406	0.0053553907	1.6903827	0.01490497
4.100684	0.7237966	1.6919208	0.0058405623	1.6791259	0.015499599
3.9508913	0.67871165	1.6058213	0.00545987	1.6608986	0.014871739
4.166584	0.66143155	1.8106444	0.0061026113	1.6884053	0.01567766
4.2124324	0.7623697	1.7630565	0.0060675736	1.6809387	0.015724238
4.254985	0.7087892	1.8645779	0.007089855	1.6745275	0.017382465
4.163503	0.69830245	1.7773957	0.006322527	1.6814823	0.016207324
4.2674646	0.72774565	1.8567728	0.0055296523	1.6774161	0.014875779
4.3814483	0.75131667	1.933572	0.00507412	1.6914858	0.014022154
4.268902	0.7550183	1.8314685	0.005632684	1.6767824	0.015103875
4.0044365	0.703506	1.6200752	0.006120294	1.6747351	0.015938144
4.110689	0.7187241	1.7138817	0.006801478	1.6712817	0.016996939
4.3716393	0.74021584	1.9461062	0.005998276	1.6793189	0.016209312
4.205868	0.7086647	1.8229655	0.007279304	1.6669583	0.01767407
4.118992	0.7106847	1.7211562	0.0069246944	1.6802262	0.017175084
4.217044	0.69267505	1.8356986	0.006344712	1.6823258	0.016408656
4.056365	0.6818677	1.6934901	0.0057749934	1.675232	0.01568278
4.060563	0.7135025	1.6824174	0.0074866693	1.6571567	0.01829904
4.168834	0.72875834	1.7560763	0.007287905	1.6767118	0.017750932
4.066339	0.73768723	1.6319053	0.009674321	1.6870722	0.020636838
4.111662	0.70256513	1.7366567	0.01245712	1.6599832	0.023717199
4.1652946	0.72034883	1.7641041	0.015052486	1.6657894	0.026637206
3.9978716	0.693217	1.6076131	0.01707824	1.6799634	0.029344602
4.17137	0.6873353	1.8059454	0.010732854	1.6673565	0.022767179
4.1250544	0.7081491	1.7299976	0.013101732	1.6738057	0.02620779
4.115848	0.70198566	1.7190127	0.012351558	1.6824981	0.025524598
4.2975826	0.7623147	1.8312557	0.012673654	1.691339	0.027120002
4.268762	0.77609617	1.8068224	0.009297267	1.6765463	0.021686368
4.05035	0.73018736	1.644286	0.00906343	1.6668134	0.019734882
4.270541	0.6916406	1.8937125	0.0095818285	1.6756063	0.02126262
4.2731743	0.7168462	1.8712901	0.009866336	1.6751721	0.022840302
4.373796	0.74193627	1.947684	0.0101060625	1.6740695	0.020511787
3.9312408	0.7096824	1.527277	0.0091429865	1.6851385	0.018429045
4.184781	0.70789826	1.8006785	0.009881275	1.6663232	0.022266721
4.263933	0.6895895	1.8845041	0.0095698	1.68027	0.0201684
4.0681	0.6667237	1.7127817	0.012788493	1.6758063	0.02864509
4.0610933	0.65638626	1.7284763	0.009386234	1.6668446	0.020161262
4.070609	0.6780622	1.7120585	0.011042051	1.6694462	0.025059104
4.089545	0.69085634	1.7190738	0.012556004	1.667059	0.02847123
4.247662	0.7278333	1.84171	0.008673778	1.6694447	0.017702172
4.2505884	0.76590645	1.8039929	0.008854201	1.6718351	0.01947163
4.288738	0.6993531	1.8980026	0.010773889	1.680608	0.025212063
4.149514	0.7593654	1.7122746	0.008206773	1.6696676	0.01713011
4.133817	0.71286756	1.7319244	0.008272818	1.6807525	0.017923051
4.117953	0.69865143	1.7230624	0.0082042	1.6880345	0.017909262
4.1146226	0.70365703	1.730123	0.0074907816	1.6733518	0.015881725
4.251988	0.7068763	1.8590353	0.0074397316	1.6786369	0.016790584
4.2828436	0.6978953	1.9077963	0.008271635	1.6688805	0.018977106
4.161824	0.69309926	1.7733362	0.007997078	1.6873918	0.018549629
4.009632	0.72354853	1.5951321	0.011961121	1.6789905	0.025617346
4.1455827	0.67688584	1.783347	0.010105464	1.6752443	0.022167161
4.4264936	0.66749465	2.0606797	0.014106177	1.6842135	0.02820867
4.2088714	0.76267976	1.7518897	0.016148016	1.678154	0.031442896
4.3596487	0.767665	1.9110242	0.018599682	1.6623602	0.035367146
4.098734	0.66513044	1.7328173	0.022290468	1.6784952	0.041709267
4.0264406	0.69588685	1.6380692	0.015423152	1.6770616	0.03166043
4.178076	0.7235909	1.7682462	0.012488706	1.67375	0.028020537
4.214812	0.73234105	1.7869692	0.01081598	1.6846855	0.025129652
4.0435023	0.705654	1.648426	0.008736046	1.680686	0.019466165
4.1274605	0.7148308	1.7226857	0.008733353	1.6812105	0.01863769
4.1342463	0.72020614	1.7319901	0.0093357265	1.6727146	0.020672157
4.058615	0.784149	1.5866334	0.009230319	1.6786027	0.019750806
4.127349	0.70512146	1.7442244	0.009549901	1.6684527	0.021046814
4.0489454	0.63843566	1.7308203	0.00981738	1.6698718	0.021375125
4.1241837	0.77118003	1.6724248	0.00953031	1.6710488	0.020321056
4.274941	0.7410288	1.8450845	0.010379771	1.6784478	0.024484813
4.051232	0.77409685	1.5906034	0.012166558	1.674365	0.029455282
4.098379	0.73194885	1.6629735	0.015502631	1.6879542	0.03604965
4.1667624	0.7100746	1.759271	0.0180035	1.6794133	0.04072599
4.2090864	0.7107847	1.8097386	0.01381444	1.6747485	0.032892197
4.0731215	0.67037034	1.70272	0.014719209	1.685312	0.03519109
4.1392417	0.6783127	1.7742256	0.0153157655	1.6713876	0.036563963
4.1327004	0.6818973	1.7623448	0.011748825	1.6767098	0.029026367
3.9432125	0.67108536	1.5823739	0.01004184	1.6797118	0.022333406
4.039089	0.69938004	1.6540992	0.01042074	1.675189	0.023789706
4.0040345	0.6997131	1.6420431	0.009995136	1.6522832	0.021443391
4.001582	0.66985893	1.6496687	0.010360626	1.6716936	0.02100015
4.173524	0.7099703	1.7727561	0.010115793	1.6806815	0.021779425
4.1325426	0.6646658	1.7702115	0.010590844	1.6870741	0.02494879
4.0994425	0.6794043	1.7277641	0.011679787	1.6805944	0.029002491
4.016569	0.7125221	1.6061571	0.01476018	1.6831295	0.035695206
4.1340303	0.7091793	1.7146966	0.017522123	1.6926322	0.04134547
4.0101433	0.67785805	1.6498752	0.013741183	1.6686685	0.03383053
4.0687037	0.69400156	1.6879948	0.013637481	1.67307	0.034114793
4.189316	0.7460218	1.7392831	0.011540705	1.6924704	0.028503142
4.0308485	0.69697547	1.6575952	0.011701654	1.6645765	0.029467348
4.081885	0.7133688	1.6757679	0.011302944	1.6814449	0.029318292
3.9537032	0.6898258	1.5659151	0.011931172	1.6860312	0.030210821
3.883926	0.65401393	1.5460098	0.011363193	1.6725389	0.028313968
4.0777965	0.732872	1.6603664	0.011009583	1.6735481	0.02784475
4.1740046	0.7326992	1.7673278	0.011666378	1.6623113	0.030162014
4.1186094	0.71544504	1.7272003	0.01220317	1.6637614	0.03163389
4.017689	0.6639896	1.6650926	0.013817085	1.6747899	0.036455885
4.0321856	0.74960744	1.6025703	0.013869334	1.6661389	0.036638737
3.9674962	0.7381794	1.5413418	0.011605493	1.6763694	0.029473275
3.9766865	0.66708684	1.6043357	0.011080414	1.6941833	0.02330426
4.064574	0.7103914	1.6538258	0.0119195115	1.688437	0.018566534
4.095501	0.7123517	1.7007958	0.01193866	1.6704152	0.01841078
4.1574745	0.72705775	1.7297047	0.011699794	1.689012	0.018405488
3.9671488	0.6494269	1.6225007	0.011294077	1.6839269	0.020426154
4.156563	0.71592695	1.749657	0.011067841	1.679911	0.018854281
4.0706987	0.676808	1.7078978	0.010801772	1.6751912	0.026121493
4.090304	0.79209155	1.6075279	0.012152713	1.6785316	0.03143951
4.1913533	0.7535	1.7591043	0.011855946	1.6668935	0.029012278
4.1695976	0.7679759	1.7163972	0.015490525	1.6697339	0.038406033
4.160284	0.6764982	1.7885919	0.014034174	1.6811602	0.03486249
4.1869545	0.764047	1.7324005	0.0097142905	1.6807926	0.022509482
4.144719	0.7249661	1.7352998	0.009576978	1.674876	0.021140736
4.0106583	0.6726259	1.6545479	0.009932164	1.6735523	0.021988677
4.1699734	0.76033366	1.7295897	0.009344401	1.6707052	0.021055039
3.996406	0.69397557	1.5955759	0.012172246	1.6946824	0.02954881
4.2323875	0.68135405	1.8671093	0.010931817	1.6729922	0.02634858
3.9986513	0.67912585	1.6192231	0.019715887	1.6805861	0.043945596
4.1122847	0.73972476	1.6706647	0.017862573	1.6840324	0.04128725
4.052333	0.6956197	1.6808257	0.01218814	1.663699	0.030276053
4.093514	0.71455914	1.6850493	0.010971786	1.6829337	0.027072892
4.091078	0.6874125	1.7240384	0.01236519	1.6672621	0.031558525
3.8829176	0.6777047	1.5186428	0.011623944	1.6749461	0.029127687
4.01449	0.6885769	1.6409215	0.011044003	1.6739476	0.02662699
4.0715933	0.6463355	1.7367663	0.011006487	1.677485	0.027018066
3.9554353	0.6776689	1.5722122	0.014958803	1.6905956	0.039362982
4.0157785	0.72243834	1.6066024	0.018662784	1.6680748	0.04716875
4.106484	0.7410898	1.6641371	0.0129488325	1.688308	0.034415822
4.1774297	0.7038119	1.7854028	0.011380518	1.6768345	0.029690478
4.0064297	0.67793995	1.6492863	0.01205685	1.6671469	0.030234888
4.02605	0.7036803	1.6340125	0.014338879	1.6740184	0.040011488
4.10554	0.7096044	1.7005186	0.012245337	1.6831713	0.03367342
4.033671	0.737009	1.6142577	0.01190663	1.6704974	0.026456827
4.112853	0.72483563	1.6927583	0.0124331685	1.6828254	0.026205227
3.93953	0.6706375	1.5745769	0.01282331	1.6814923	0.03415443
3.9966512	0.6539404	1.6506706	0.015143052	1.676897	0.042456076
3.950026	0.68573636	1.5647749	0.02160769	1.6779072	0.058217555
3.924996	0.6677051	1.5700788	0.013299027	1.6739132	0.034712162
3.9134884	0.628785	1.5982492	0.012602925	1.6738515	0.031817913
4.052527	0.701836	1.6655563	0.013547811	1.6715863	0.035646703
4.5236545	0.75238425	2.08318	0.013897043	1.6741934	0.035986632
3.798007	0.7125701	1.4028289	0.013555696	1.6690524	0.033279683
3.9590693	0.71984094	1.5555787	0.015194687	1.6684551	0.042359136
4.0266695	0.6767466	1.668817	0.01507524	1.6660304	0.04277897
3.9485736	0.67660314	1.577174	0.014654155	1.6801423	0.041858803
4.067565	0.68208086	1.6893282	0.018202126	1.6779536	0.052062623
4.2117796	0.7545743	1.7887843	0.01694579	1.6514754	0.0495042
3.8048282	0.66107655	1.4469609	0.019384533	1.677406	0.05649443
4.053336	0.75595355	1.5973302	0.021202058	1.67885	0.0614966
4.120386	0.6967339	1.726897	0.01738761	1.6793675	0.05085965
4.127513	0.71822894	1.7263985	0.022106271	1.6607796	0.06529962
3.8403473	0.69023407	1.4457881	0.021552619	1.6827722	0.06462452
4.1056356	0.73569596	1.6979377	0.017044134	1.6549574	0.04988077
4.0362935	0.74511456	1.5957179	0.021951688	1.6735091	0.06955886
4.1214485	0.7183789	1.7119753	0.017677858	1.6734163	0.05340776
3.9360714	0.6994802	1.5424258	0.015416378	1.6787491	0.038713355
3.8054566	0.6447724	1.4753735	0.015723126	1.6695874	0.037078768
3.899116	0.67656326	1.5335631	0.016658263	1.6723313	0.048182532
4.0250063	0.71017426	1.6150217	0.0179273	1.6818833	0.05677732
3.8930764	0.69294107	1.5087084	0.01770062	1.6737266	0.053455442
3.9023592	0.6915682	1.5353975	0.01641603	1.6589775	0.045437284
3.9279432	0.6551156	1.575994	0.018295944	1.6785374	0.059513144
4.01272	0.72952896	1.5792544	0.01951645	1.68442	0.06403279
3.995894	0.7111852	1.604145	0.017212193	1.6633515	0.05243133
3.9331818	0.6612523	1.568539	0.01689411	1.6864964	0.050405994
4.6905036	0.75249004	2.2445767	0.019282006	1.6741548	0.06391233
3.9818358	0.68488836	1.600636	0.020094229	1.6762173	0.065707296
3.7764156	0.6075722	1.4520681	0.02844476	1.6883307	0.09515914
4.179379	0.69377565	1.7844629	0.029905964	1.6712345	0.10193754
3.9589984	0.70633507	1.5458987	0.025732331	1.6810322	0.090225264
3.9402192	0.6921092	1.5398512	0.029052407	1.6792064	0.1059649
3.8072019	0.6610619	1.4486779	0.025783291	1.6716788	0.09797933
3.8344488	0.68586695	1.4522762	0.0240518	1.6722538	0.09453491
3.9062989	0.68035185	1.5247917	0.025287192	1.6758682	0.105778545
4.056826	0.69594455	1.6554966	0.022098556	1.683286	0.082043916
3.7039516	0.65757996	1.3539041	0.02203552	1.670432	0.06946954
4.0698986	0.7668029	1.5994453	0.024495974	1.6791539	0.103198856
3.95477	0.6982322	1.5472844	0.023256185	1.6859972	0.09477487
3.9954329	0.6883539	1.6028126	0.02208034	1.6821859	0.07643247
3.9367921	0.65573055	1.5798173	0.022164095	1.67908	0.06854359
4.0353417	0.6534355	1.6895018	0.021917269	1.6704872	0.061812468
3.9168954	0.71143806	1.5176363	0.022572435	1.6652488	0.054656193
3.9842043	0.700689	1.5852886	0.023102833	1.6751238	0.047918733
4.057044	0.71861637	1.6474313	0.021573512	1.6694226	0.061174292
3.989152	0.69658244	1.5850685	0.021318616	1.6861825	0.07600531
3.7697167	0.65071094	1.4223788	0.027096163	1.6695311	0.11924584
3.949429	0.6461313	1.5892956	0.039675985	1.674326	0.1759299
4.1388435	0.693382	1.7433369	0.040164344	1.6619599	0.18504687
3.9709058	0.71110237	1.5484791	0.03475107	1.6765735	0.16685447
3.7991817	0.6516974	1.4434495	0.029896567	1.6741383	0.14564073
4.077549	0.7066865	1.6658969	0.025535509	1.6794299	0.119373694
4.025907	0.70269406	1.6240904	0.026971016	1.6721513	0.13281697
3.909749	0.67650855	1.5363514	0.02585759	1.6710315	0.12190761
3.6406436	0.6265404	1.29988	0.02578825	1.6884348	0.116849706
4.022201	0.7499503	1.5910194	0.026806409	1.654425	0.13289304
4.418704	0.739624	1.9591165	0.028398074	1.6915654	0.15735316
3.919402	0.66539836	1.552568	0.026567038	1.6748685	0.11902477
3.8317857	0.65615875	1.4836264	0.026028238	1.6659725	0.09058563
3.7740984	0.67611957	1.3906218	0.02673171	1.6806253	0.12222297
4.0937285	0.72006005	1.6696192	0.025959693	1.6780894	0.11088438
4.27575	0.74002165	1.8128967	0.025841728	1.6969903	0.11394527
3.72608	0.66991735	1.3954213	0.026179912	1.6345613	0.13557485
3.9679601	0.6939862	1.5588708	0.025935965	1.689167	0.08978441
3.8816543	0.69073164	1.4908122	0.026478764	1.6736314	0.14613986
3.7550807	0.7248269	1.3337694	0.025538996	1.6709454	0.123670295
3.8840718	0.71152794	1.5132284	0.025159568	1.634156	0.1175824
3.943557	0.7201024	1.5422287	0.025036069	1.6561898	0.12166231
3.9138968	0.6859336	1.53844	0.02486506	1.6646583	0.097476095
3.9902017	0.7362224	1.5562897	0.027919881	1.6697696	0.16450918
4.013259	0.6820009	1.6392953	0.032500535	1.659462	0.20394155
3.7951407	0.6429361	1.4546897	0.027280897	1.6702337	0.15718473
3.8516436	0.6725297	1.4824743	0.026450783	1.6701887	0.13003013
3.9174442	0.70443666	1.5243491	0.025471795	1.6631866	0.10950247
3.841888	0.67125386	1.4654769	0.026089532	1.6790676	0.07017647
3.7922492	0.69870394	1.3879461	0.026877329	1.6787217	0.056316484
3.9174206	0.70315725	1.5141917	0.024865752	1.6752058	0.0851087
3.9137778	0.7079078	1.5119851	0.029583076	1.664302	0.18032512
3.8468919	0.75119495	1.3934467	0.028408965	1.673841	0.16573012
4.0093775	0.7194159	1.5813082	0.025665808	1.6829875	0.13716285
3.816571	0.6529354	1.4800495	0.024920145	1.6586659	0.12717944
4.0630565	0.7415164	1.611876	0.024165342	1.6854986	0.11513056
3.902334	0.71906257	1.4862486	0.023900097	1.6731226	0.10664505
3.9843383	0.6995082	1.584008	0.023722362	1.6770996	0.101580895
3.697315	0.63680065	1.3652111	0.024202337	1.6711009	0.07764296
4.051836	0.7603189	1.621052	0.02346005	1.647005	0.10165724
4.4233027	0.7592397	1.9684181	0.024111055	1.6715338	0.11197828
3.9487715	0.7183548	1.5410298	0.026654847	1.6627319	0.14058259
3.9168339	0.6785521	1.5433178	0.024154013	1.67081	0.10476814
4.05136	0.7329438	1.6217415	0.023741215	1.6729335	0.10070637
4.1019473	0.6861016	1.7245706	0.023972346	1.667303	0.100755304
3.7872448	0.6850153	1.3922441	0.025914457	1.6840707	0.13439876
4.070482	0.71215594	1.6569061	0.029369816	1.67205	0.15028986
3.7314444	0.66791725	1.3591185	0.029710684	1.674698	0.15640953
3.913435	0.6913219	1.5158491	0.031040417	1.6752236	0.17422728
3.7499068	0.59999335	1.4366205	0.027105425	1.6861874	0.14074233
3.7603226	0.67032737	1.3839417	0.028182404	1.6778712	0.16083035
3.80344	0.6139935	1.4832551	0.027742648	1.6784487	0.16019951
4.0022993	0.67806745	1.6264491	0.025288485	1.6724939	0.12058616
3.637249	0.64582527	1.2870238	0.026231874	1.678168	0.13328357
3.8034668	0.6531116	1.4537973	0.027568515	1.6689897	0.16402216
3.9090524	0.625615	1.5743523	0.026562754	1.6825222	0.148328
3.918922	0.7407127	1.4867413	0.02656613	1.6649019	0.12766218
3.9256086	0.67291564	1.5714461	0.027168011	1.6540788	0.16867143
3.854623	0.68234634	1.4755907	0.0274112	1.669275	0.18673792
3.870148	0.71286666	1.4624959	0.026306892	1.6684786	0.13360739
3.802795	0.6403581	1.4659216	0.026492884	1.6700221	0.11761701
3.833972	0.73508835	1.4529986	0.026639443	1.6192455	0.17142539
3.8338976	0.678457	1.4544574	0.027180718	1.6738024	0.099379145
4.4292336	0.7137535	2.0091553	0.026716404	1.6796082	0.106769286
3.91986	0.6403249	1.5725474	0.027295774	1.679692	0.18985508
4.316847	0.733636	1.8707685	0.027201798	1.6852405	0.16224116
3.6142783	0.6531006	1.261894	0.02629761	1.6729859	0.14445345
3.8154137	0.6788632	1.4259503	0.02748822	1.6831121	0.18048966
3.8407707	0.6769849	1.4643601	0.025688432	1.6737372	0.13453314
3.8428483	0.7317476	1.4232233	0.026273724	1.6616037	0.09228241
3.8455858	0.6695409	1.4811268	0.026330192	1.6685877	0.09793423
3.8055787	0.6573909	1.4483795	0.02580887	1.6739992	0.11249336
3.9872367	0.67753816	1.614284	0.026654122	1.6687604	0.16144334
3.9679132	0.72721136	1.5510571	0.026025254	1.6636195	0.14309347
3.9205396	0.6784718	1.5446355	0.026303668	1.6711287	0.13406532
3.8965044	0.693056	1.5003088	0.025709469	1.6774302	0.1498229
3.8595912	0.6492722	1.5023761	0.029078128	1.6788647	0.18668002
3.8883896	0.6700953	1.509329	0.028311178	1.6806539	0.16733122
3.773124	0.67740643	1.3841752	0.02633578	1.6852064	0.10944545
3.9336581	0.6572476	1.5681882	0.025038347	1.6831839	0.10271876
3.976159	0.70712197	1.5604787	0.027094048	1.6814642	0.1544494
3.5910306	0.65211713	1.2305467	0.027207125	1.6811595	0.14000279
3.6905398	0.63606393	1.3523982	0.025498696	1.676579	0.12905127
4.052159	0.7055198	1.6377046	0.02450639	1.684428	0.10778308
3.889946	0.64475435	1.5394764	0.02758855	1.6781268	0.17524363
3.756309	0.6214341	1.4283781	0.02883314	1.6776634	0.19051425
3.7359982	0.575384	1.461749	0.024979696	1.6738856	0.113332376
3.8568268	0.63060755	1.5196753	0.027651537	1.6788926	0.1771278
3.751791	0.6288814	1.4154322	0.027843677	1.6796339	0.18576753
3.8972259	0.6759569	1.5307344	0.026285136	1.6642497	0.13581322
3.9468727	0.657513	1.586268	0.026989704	1.6761019	0.14146459
3.7896223	0.6596732	1.4300299	0.027415233	1.672504	0.17943269
3.9010453	0.66672933	1.5301597	0.026329957	1.6778264	0.09802767
3.8000793	0.6746807	1.413452	0.02888611	1.6830605	0.19844897
3.736299	0.6514317	1.3808205	0.029017162	1.6750299	0.20511763
3.7282624	0.655768	1.3826373	0.026104048	1.6637533	0.13272515
3.7044785	0.6471579	1.3553154	0.02832343	1.6736816	0.073644795
3.6173055	0.6169888	1.2935327	0.02642518	1.6803588	0.16222389
3.8711104	0.6619781	1.5030284	0.026757695	1.6793461	0.17728889
3.8720198	0.6677934	1.5073304	0.026626674	1.6702694	0.094910994
3.9296205	0.67457104	1.5408428	0.028409645	1.6857972	0.20937128
3.8017063	0.6706758	1.4251434	0.02838606	1.6775012	0.21391664
3.779011	0.6741179	1.3958957	0.025745913	1.6832514	0.12997407
3.6868193	0.68707246	1.2960596	0.026453428	1.6772339	0.10729496
3.7146063	0.6192819	1.3909333	0.026752792	1.6776383	0.1809368
3.9754574	0.66102386	1.6086141	0.026369628	1.6794498	0.17124356
3.9067152	0.7063703	1.512482	0.02705149	1.6608113	0.19628191
3.9596379	0.71387744	1.5413053	0.02922324	1.6752318	0.063209355
3.999219	0.73429906	1.5520723	0.030521749	1.6823258	0.055338323
4.3178425	0.7256371	1.8912807	0.026893966	1.6740311	0.08670893
3.82263	0.7069506	1.4149357	0.02584521	1.6748985	0.11356941
3.9991674	0.7347196	1.5661396	0.025901454	1.6724067	0.14699051
3.9608777	0.7224585	1.5439539	0.025296321	1.669169	0.13046743
4.2351427	0.6946938	1.8531389	0.02554727	1.6617624	0.09304494
3.832505	0.6231351	1.508243	0.027317734	1.6738093	0.17317156
3.5358858	0.6593081	1.1617177	0.028505713	1.6863544	0.18759641
3.825064	0.65731514	1.4585876	0.030565502	1.6785958	0.21325141
3.8684704	0.6839085	1.4841733	0.027053986	1.6733348	0.06466608
3.7002687	0.6895348	1.319892	0.02473184	1.66611	0.10334498
3.7503357	0.6947978	1.348443	0.024649698	1.682445	0.11747866
4.196245	0.67116725	1.8376367	0.025883052	1.6615584	0.067263566
3.83281	0.6584022	1.4794285	0.023942336	1.671037	0.117705435
3.9886367	0.6871007	1.6035941	0.029533893	1.6684082	0.19445844
3.8480384	0.6830666	1.4688017	0.029879477	1.6662905	0.19396663
3.8705847	0.67553866	1.4850479	0.02797967	1.6820185	0.049436007
3.666753	0.65041757	1.3192084	0.024458135	1.6726688	0.09435886
3.8111181	0.71734977	1.3853648	0.028292332	1.6801114	0.1623713
3.79285	0.7396002	1.3486283	0.031582534	1.673039	0.20079753
3.6079497	0.6982476	1.2198051	0.024557734	1.6653392	0.085926466
4.054135	0.6441697	1.7035338	0.024143388	1.6822882	0.084649175
3.826358	0.65562993	1.4769037	0.028729126	1.6650956	0.183252
3.7795758	0.6700967	1.4093568	0.029503282	1.670619	0.19993782
3.7436821	0.6539086	1.3890646	0.024476834	1.6762321	0.08788392
4.0480695	0.6899792	1.6642356	0.02890504	1.6649493	0.038954116
3.7752714	0.64958715	1.4243075	0.028458625	1.6729181	0.04078722
3.74599	0.60293746	1.4439143	0.026772099	1.672366	0.05100023
3.7158916	0.6454493	1.3729596	0.02521321	1.6722693	0.0525748
3.6317496	0.59667635	1.3473737	0.02656043	1.6611392	0.13919851
3.817854	0.67746544	1.4266309	0.029888202	1.6838694	0.18917227
3.83352	0.6251973	1.4911649	0.030158669	1.686999	0.19402973
3.8370702	0.6238795	1.515419	0.024661742	1.6731098	0.10082931
3.6667798	0.62561786	1.3500568	0.024637245	1.666468	0.08754908
3.7015114	0.6402369	1.3557796	0.0255932	1.6799016	0.11178447
3.9231944	0.6799817	1.5375624	0.02944811	1.676202	0.17744741
3.5985389	0.64308846	1.2297008	0.02913057	1.696619	0.17025845
3.5482936	0.62416446	1.2132761	0.028166562	1.6826862	0.15867382
3.6902819	0.6673576	1.3270447	0.026699182	1.6691804	0.13631497
3.7882988	0.63188064	1.4724419	0.025096372	1.6588801	0.10827263
3.7312033	0.5954863	1.4488602	0.029432893	1.657424	0.17761534
3.722043	0.66927904	1.3554149	0.03006779	1.6672815	0.18440625
3.722795	0.6401782	1.3726251	0.026112992	1.6838789	0.13328215
3.7207646	0.67942095	1.3536787	0.026342403	1.6613225	0.13722953
3.8074584	0.6694944	1.4217088	0.02802426	1.6882308	0.16933683
3.6951976	0.6099619	1.3914903	0.028688246	1.6650572	0.18034545
3.9304345	0.6592376	1.5699468	0.027226022	1.6740237	0.16565676
3.762605	0.5978667	1.4564074	0.027491836	1.6808391	0.16619636
3.8084354	0.7012001	1.409382	0.026920818	1.6709323	0.16559827
3.729683	0.63735664	1.3902721	0.028478872	1.6735754	0.19359767
3.6299593	0.6301569	1.3041003	0.027303655	1.6683986	0.16537352
3.7262473	0.6340214	1.3900253	0.026658975	1.6755419	0.14700937
3.576744	0.5994625	1.2743627	0.026452735	1.6764663	0.14890976
3.7857234	0.6123148	1.4660032	0.027079744	1.6803255	0.18024716
3.778564	0.60267496	1.4790925	0.026563842	1.6702327	0.17953965
3.471747	0.6256145	1.1477147	0.02671748	1.6717002	0.14474908
3.8582	0.65248054	1.5042291	0.028815363	1.672675	0.10328394
3.753261	0.59757876	1.4521959	0.027561322	1.6759251	0.12583205
3.8346074	0.6784644	1.4685434	0.026621751	1.6609776	0.16452244
3.860816	0.6502048	1.5158103	0.026389578	1.6684113	0.16043659
3.8136985	0.6936121	1.4319777	0.027459398	1.6606495	0.12233691
3.791678	0.6164	1.4848604	0.028015342	1.6624022	0.10722236
3.8288329	0.707282	1.4293804	0.028613005	1.6635574	0.09288408
3.8020353	0.6630479	1.4390743	0.026041914	1.673871	0.15741381
3.6820555	0.6052458	1.3662624	0.026409457	1.6841378	0.18189493
3.6809266	0.58869743	1.3965939	0.02635058	1.6692848	0.15958232
3.651707	0.60714453	1.3280735	0.026960984	1.6895279	0.12676893
3.730903	0.62305206	1.4310253	0.026588015	1.6502373	0.15396327
3.8010406	0.5944978	1.5050056	0.027813284	1.673724	0.1959195
4.0336804	0.63892585	1.686148	0.026659576	1.6819468	0.16385382
3.7815428	0.6187149	1.4708967	0.02960943	1.6623216	0.06905645
3.9744277	0.6391167	1.6260825	0.029689923	1.6795385	0.07063308
3.6208878	0.6259147	1.2911586	0.027313415	1.6765013	0.16882105
3.8840241	0.63096255	1.5605898	0.02711755	1.6653544	0.17791724
3.787367	0.6224363	1.4588704	0.027537508	1.6785227	0.0985949
3.650301	0.5954863	1.3375624	0.028524565	1.6887276	0.069017366
3.7084315	0.6094421	1.3998628	0.026137812	1.6729888	0.105641514
4.1027412	0.6484226	1.7628334	0.02941516	1.66207	0.20246679
3.703276	0.7004107	1.3555254	0.02947564	1.6178643	0.20522563
3.5309753	0.6258364	1.2167478	0.02704785	1.6613433	0.15764767
3.7486413	0.61797714	1.4271916	0.026727509	1.676745	0.14200696
3.7377362	0.646711	1.401608	0.0262729	1.6631444	0.13770974
3.7227907	0.67183125	1.3361458	0.030709608	1.6841042	0.21787877
3.682799	0.6432132	1.3529122	0.028531943	1.6581419	0.1901198
3.5979106	0.61765844	1.2981212	0.02655251	1.6555784	0.14705333
3.5816274	0.6210288	1.254676	0.027065264	1.6788573	0.15549436
3.733982	0.65745616	1.386298	0.028559133	1.661669	0.19885072
3.8218884	0.6463389	1.4889957	0.028956492	1.6575973	0.20415613
3.6396794	0.6465137	1.2941275	0.02703155	1.6720066	0.16752303
3.6810262	0.667095	1.3069949	0.026862292	1.6800742	0.12171724
3.7041378	0.64479005	1.3591971	0.027050354	1.6731004	0.087826684
3.5001442	0.63885725	1.1544671	0.026952673	1.6798671	0.18070012
3.7327676	0.65349126	1.3767713	0.028803445	1.6737018	0.20146255
3.6492376	0.64158833	1.3127079	0.02834396	1.6665977	0.20722051
4.2792263	0.7146131	1.8625712	0.026803609	1.6752387	0.12833044
3.495699	0.6417478	1.153496	0.027529411	1.672926	0.09384045
3.7088394	0.63075864	1.3637354	0.027979907	1.6863654	0.08234389
3.656631	0.6144804	1.3425114	0.02707034	1.6725687	0.113268666
3.6147118	0.6445128	1.2606269	0.027757768	1.6818146	0.18877941
3.5044398	0.62324595	1.1864474	0.027734047	1.6670126	0.18691583
3.8040338	0.6793537	1.4139628	0.026956806	1.6837604	0.15707405
3.7073057	0.5966701	1.4196489	0.027490724	1.6634959	0.13023925
3.8023405	0.66501135	1.4255925	0.02733175	1.6844049	0.1240146
3.7923832	0.6495552	1.4536688	0.027171439	1.6619877	0.18326369
3.7194743	0.66800225	1.3471569	0.028718572	1.6755965	0.2040429
3.6358075	0.6000829	1.3366653	0.028707284	1.6703522	0.19627938
3.5690966	0.62968886	1.2300526	0.026250653	1.6831045	0.1377967
3.4849458	0.6329667	1.1549892	0.026252426	1.6707373	0.11651023
3.637772	0.5826802	1.3627906	0.026827378	1.6654742	0.12671648
3.624413	0.61238015	1.3137413	0.029369712	1.6689217	0.2045719
3.7692385	0.57840395	1.500531	0.028229803	1.6620739	0.20133163
3.6988297	0.6615305	1.3211075	0.026714996	1.6894766	0.112071216
3.6394808	0.6038573	1.3359847	0.027077418	1.6725614	0.093057096
3.8091278	0.62174666	1.4910706	0.027681926	1.6686287	0.19562435
3.8330362	0.63660836	1.5019562	0.028264932	1.6662066	0.19906944
3.736445	0.6289364	1.4104686	0.026604427	1.6704355	0.15756273
3.650086	0.6036517	1.3488638	0.02632603	1.6712444	0.118153244
3.715528	0.60636497	1.3947911	0.026722264	1.6876496	0.1742211
3.7146955	0.6337935	1.3772914	0.028593063	1.6750176	0.2082303
3.730268	0.6541163	1.3658922	0.02736651	1.6828932	0.18692298
3.6841927	0.608603	1.3843741	0.026700743	1.664515	0.14600801
4.02854	0.6631614	1.6512107	0.02720205	1.6869658	0.1274277
3.8042283	0.6057355	1.5070574	0.026418459	1.6650171	0.15954545
3.7883852	0.665301	1.4162802	0.027306527	1.6794975	0.19211921
3.7398071	0.61340356	1.430389	0.027307013	1.6687077	0.1980988
3.5445576	0.58128405	1.2505208	0.026576128	1.6861767	0.15382707
3.8286362	0.64604414	1.4708655	0.027073022	1.6846535	0.1311777
3.6556077	0.5926471	1.360384	0.02622501	1.6763517	0.16658825
3.8835206	0.58869743	1.5788636	0.026641235	1.6893181	0.18060152
3.8105922	0.6476534	1.4946584	0.026550634	1.6417298	0.17809218
3.6156251	0.61684245	1.3048058	0.027449869	1.6665273	0.13927627
3.5125196	0.59813046	1.2092857	0.02681937	1.6782839	0.15096596
3.718277	0.630436	1.3967564	0.02777503	1.6633093	0.20419481
3.6139657	0.5852074	1.3237369	0.026304651	1.6787169	0.18171969
3.7391605	0.6052861	1.4350775	0.027388975	1.6714079	0.12763512
3.7846804	0.6535726	1.4417863	0.027021986	1.6622996	0.19789022
3.610881	0.5482686	1.3706986	0.028682701	1.6632311	0.21787119
3.726671	0.62257093	1.4088185	0.027055064	1.6682267	0.19199033
3.649868	0.57849276	1.368746	0.026996866	1.6756322	0.15269035
3.647831	0.6052841	1.3392615	0.02678644	1.6764989	0.15911984
3.585815	0.6269244	1.2474339	0.027134765	1.6843216	0.2075949
3.6995935	0.57284117	1.424339	0.02645521	1.6759578	0.1905065
3.6013837	0.6502773	1.2909591	0.027553529	1.6325936	0.13750938
3.7137308	0.638428	1.3626727	0.026757494	1.6858726	0.15861379
3.5332642	0.594139	1.2352211	0.026154868	1.6777489	0.17782769
3.8160427	0.64021856	1.4735267	0.026686024	1.6756114	0.1856665
3.7685924	0.6087931	1.4492345	0.0282886	1.6822762	0.119465396
3.8591528	0.5877212	1.5596366	0.028816596	1.6829783	0.10716727
3.639934	0.6350738	1.3146224	0.026096694	1.6641413	0.18729222
3.7014618	0.64981514	1.3459423	0.026309002	1.6793952	0.19098988
3.617859	0.5915934	1.3231456	0.029859466	1.6732603	0.10057664
3.7311952	0.64461666	1.3865818	0.027767971	1.6722288	0.12784898
3.7310524	0.62338275	1.4048986	0.02677935	1.6759915	0.19427934
3.4862995	0.6241003	1.154317	0.027979068	1.6799033	0.19749753
3.6198518	0.6665289	1.2449589	0.026992638	1.6813713	0.16433448
3.575508	0.5976646	1.2852616	0.02665234	1.6659296	0.14521036
3.5624037	0.60031843	1.2683406	0.027139906	1.6666049	0.113582976
3.8351302	0.63555586	1.5007932	0.029735893	1.6690453	0.21529794
3.6973739	0.63886505	1.3472636	0.030614857	1.6806302	0.22941518
3.7721546	0.5875	1.493546	0.02781412	1.6632943	0.1931149
3.9107013	0.6663368	1.5566065	0.026573125	1.6611849	0.1171579
3.5885215	0.5983985	1.291598	0.027169306	1.6713556	0.12023409
3.5740628	0.60457045	1.264238	0.027014956	1.6782396	0.17179179
3.5727427	0.5939069	1.2845564	0.027587673	1.6666918	0.19052383
3.6109905	0.56338036	1.353811	0.027526202	1.6662728	0.19564764
3.5350392	0.6036959	1.2483784	0.027155813	1.6558092	0.16516843
3.5506144	0.64877915	1.1858659	0.027288456	1.6886811	0.12851107
3.8112385	0.59851646	1.5159289	0.027357286	1.6694357	0.13338408
3.6844597	0.5661131	1.4103411	0.02717135	1.6808343	0.18567656
3.6094017	0.62515265	1.290029	0.02745072	1.6667696	0.19296552
3.7156563	0.6246965	1.3864791	0.02683758	1.6776431	0.17753185
3.4854302	0.5182816	1.2715571	0.027095063	1.6684964	0.15819679
3.61267	0.59961516	1.306814	0.026592853	1.679648	0.16155106
3.572328	0.5747591	1.3073038	0.027340632	1.6629245	0.19857018
3.5811996	0.57087755	1.3149831	0.027526367	1.6678128	0.1940677
3.6009583	0.58348405	1.3125619	0.02702659	1.6778858	0.18411544
3.678688	0.58197147	1.4042683	0.026284894	1.6661636	0.1608347
3.66673	0.564855	1.4106609	0.027121045	1.6640933	0.136947
3.5608191	0.60878897	1.2439421	0.027119163	1.680969	0.198107
3.501029	0.55166715	1.2657318	0.02648286	1.6571472	0.19000341
3.5174913	0.62613547	1.2354903	0.027586585	1.6282791	0.14015502
3.8518143	0.6304603	1.5351171	0.027141094	1.6590958	0.14560005
3.6007805	0.6026979	1.2928424	0.027061285	1.6781788	0.15159135
3.6014967	0.5982059	1.3149624	0.026093539	1.662235	0.19309129
3.7180674	0.60070145	1.4255868	0.026687125	1.6650919	0.20438069
3.807842	0.62346506	1.4963179	0.02727037	1.6607888	0.14955857
3.8616846	0.5986624	1.5558147	0.02793378	1.6792738	0.12508509
3.6961937	0.577307	1.4182768	0.02761797	1.6729921	0.13169384
3.486336	0.6141405	1.1592522	0.026280863	1.6866624	0.18442169
3.6800551	0.58836126	1.3938582	0.02712079	1.6707147	0.19907309
3.71672	0.6424918	1.372144	0.026620677	1.6754637	0.16874275
3.6441498	0.5969197	1.3521419	0.026926447	1.6681616	0.14352876
3.637257	0.6069303	1.3521645	0.026885545	1.6512768	0.14404336
3.6810741	0.6400183	1.3353019	0.02694222	1.6788118	0.16403645
3.6215672	0.5767829	1.3408713	0.026793934	1.6771194	0.19758786
3.6489165	0.63537836	1.3191193	0.02801888	1.6663998	0.19358285
3.4606586	0.59090656	1.1754413	0.026480326	1.6678305	0.15273367
3.5311666	0.6022687	1.2335088	0.027155623	1.6682336	0.14911054
3.5557127	0.6076009	1.2438132	0.02786545	1.676433	0.19146448
3.7903457	0.5814624	1.5159822	0.027720554	1.6651807	0.17896275
3.6998873	0.5864612	1.4094837	0.02628591	1.6776567	0.16707149
3.6818795	0.6285747	1.3489139	0.026927825	1.677463	0.14426035
3.5332155	0.5465862	1.2929728	0.027916765	1.6657398	0.12793595
3.551886	0.6393786	1.2079432	0.027508272	1.677056	0.18966943
3.6128426	0.60086304	1.3112035	0.02772677	1.6730492	0.2048456
3.700005	0.6276094	1.3766818	0.026665015	1.6690491	0.17924681
3.710697	0.60037255	1.398139	0.026887018	1.6852984	0.13805148
3.7279727	0.58912855	1.4486263	0.027475461	1.6627426	0.1302934
3.6163764	0.552042	1.3882282	0.026513614	1.6495924	0.17492956
3.62536	0.63445616	1.3028142	0.026714653	1.661375	0.19563884
3.4851625	0.5901765	1.1968725	0.026287321	1.6718259	0.16292495
3.8079424	0.5715698	1.5452247	0.031499147	1.6596488	0.07179958
3.5651636	0.59596294	1.2664897	0.029666023	1.6730452	0.08553147
3.6539109	0.6118622	1.3340147	0.026486348	1.6815479	0.18461478
3.6206748	0.60941863	1.3133087	0.027189452	1.670758	0.19554833
3.8842905	0.5368754	1.6478097	0.02717543	1.6724298	0.13259044
3.6416006	0.57626355	1.3582263	0.026575517	1.6805356	0.1304663
3.561399	0.57451797	1.3007345	0.027228529	1.6589178	0.14791158
3.545763	0.5898382	1.2542408	0.028317746	1.6733663	0.20712897
3.5881832	0.5739944	1.3046308	0.02890394	1.680654	0.21105295
3.5461924	0.6104106	1.2827464	0.027310539	1.6257249	0.12761119
3.7820568	0.6646097	1.4664791	0.027381532	1.6235865	0.118435554
3.5237389	0.5830307	1.2419775	0.02650183	1.6722288	0.13625547
3.6034317	0.5817627	1.3326461	0.027457783	1.6615652	0.19677946
3.4918702	0.52399206	1.2769873	0.027967505	1.6629233	0.20691775
3.5769265	0.5926466	1.2818229	0.026203051	1.6762538	0.13712999
3.7369394	0.626426	1.4056528	0.026830532	1.6780303	0.122493565
3.3787146	0.6194829	1.059795	0.026831761	1.6726048	0.12629811
3.5976343	0.622264	1.273906	0.027808346	1.673656	0.20083869
3.742863	0.59669626	1.4648727	0.026701866	1.6545923	0.17273866
3.4325	0.5437689	1.1952417	0.02637517	1.667114	0.14793542
3.6504703	0.586238	1.3624122	0.026368018	1.6754519	0.16614096
3.8011098	0.6351776	1.4745228	0.028620847	1.6627884	0.19845992
3.5063756	0.6046243	1.2097669	0.0281237	1.6638608	0.1931929
3.5406358	0.5754106	1.2757659	0.028038066	1.6614211	0.19467595
3.592679	0.57725465	1.3250866	0.027608996	1.6627289	0.19207607
3.5597768	0.6686502	1.1985846	0.027411118	1.6651309	0.17828631
3.6426215	0.59607416	1.3431981	0.026738308	1.6766107	0.17266123
3.448184	0.59049606	1.1603031	0.027070474	1.6703146	0.1793399
3.5413027	0.58866215	1.2398875	0.026840359	1.6859127	0.18241003
3.5763164	0.6134486	1.2734214	0.02672223	1.662724	0.2024633
3.7273145	0.6235901	1.4087138	0.026629124	1.6683815	0.19106007
3.634781	0.5789353	1.3709438	0.026725326	1.6581765	0.16976337
3.6619718	0.6192422	1.3182664	0.027748032	1.6967154	0.15868475
3.4424727	0.6468806	1.1019652	0.03074305	1.662884	0.11956813
3.7788806	0.64594346	1.441227	0.026808385	1.6649019	0.17857593
3.4996958	0.5934063	1.2009723	0.027764175	1.6775529	0.16176938
3.6707597	0.62816393	1.3430407	0.026864015	1.6726911	0.17000467
3.6818528	0.652419	1.3308785	0.026994845	1.6715604	0.15464617
3.5890837	0.64066994	1.2502263	0.027230462	1.6709571	0.18794984
3.5248017	0.62074566	1.2233212	0.027012954	1.6537218	0.15956804
3.8243527	0.5284539	1.6041842	0.02707128	1.6646433	0.14998412
3.6013432	0.56811666	1.3345727	0.026726328	1.6719277	0.18304515
3.4694052	0.5909854	1.1817205	0.026600791	1.6700984	0.18531744
3.5044065	0.57716095	1.2343014	0.027049776	1.665894	0.14815494
3.701355	0.5617244	1.4410648	0.026960835	1.6716049	0.14931278
3.6712437	0.69834316	1.2740542	0.02710559	1.6717408	0.16202952
3.7980185	0.6356504	1.4677255	0.027038049	1.6676047	0.17193756
3.5251462	0.5824858	1.2399926	0.027437646	1.6752303	0.14885849
3.4783201	0.57207847	1.2101791	0.0278449	1.6682179	0.1443255
3.6704311	0.5723064	1.3999149	0.027913291	1.6702965	0.19915831
3.450755	0.5153865	1.2366579	0.027765535	1.670945	0.18869346
3.500994	0.5647621	1.2451907	0.027081246	1.6639597	0.17655785
3.5724869	0.5660633	1.2994922	0.02722504	1.6797062	0.1437963
3.724286	0.5961683	1.4235392	0.027574852	1.6770041	0.18445462
3.545111	0.5301534	1.3103106	0.027925758	1.6767212	0.20252156
3.7923822	0.58846784	1.4973516	0.027935378	1.6786276	0.17875342
3.545342	0.61388755	1.2283951	0.02771339	1.6753461	0.1600591
3.4670432	0.50919974	1.2479138	0.027214065	1.6827157	0.17896289
3.440918	0.5723698	1.1668513	0.026359957	1.6753368	0.17868155
3.6217113	0.6042207	1.3184539	0.027251523	1.6717854	0.19754812
3.4411001	0.6082266	1.1308786	0.027220983	1.6747738	0.17548746
3.6867714	0.5674753	1.4257492	0.027562149	1.6659847	0.17757207
3.6752515	0.6133567	1.3628483	0.027998798	1.6710477	0.1902694
3.6848512	0.59137833	1.3935039	0.027635098	1.6723337	0.19897868
3.5929098	0.6050166	1.2910436	0.027013948	1.6698356	0.16475621
3.779632	0.57267964	1.5076324	0.027605278	1.6717148	0.1426025
3.644995	0.57439923	1.3641491	0.027551034	1.6788955	0.1807282
3.506791	0.54336417	1.267848	0.027483758	1.6680949	0.19859351
3.5817437	0.58316904	1.3030672	0.027649537	1.667858	0.18423578
3.6818826	0.54537344	1.4376545	0.028776556	1.6700782	0.13224582
3.387617	0.55008876	1.1191549	0.028389122	1.6899843	0.1470067
3.3732004	0.5806062	1.097361	0.02708977	1.6681435	0.20709576
3.4855895	0.576814	1.2115839	0.026559891	1.6706319	0.18391237
3.8155499	0.5764376	1.5334506	0.028849825	1.6768117	0.114006
3.534162	0.55075365	1.2770216	0.02827083	1.678116	0.12377679
3.662977	0.6016047	1.3653607	0.027113397	1.6688981	0.19068812
3.5204906	0.6529057	1.1657577	0.027510263	1.674317	0.20300092
3.4228559	0.55953217	1.1642042	0.027168838	1.6719507	0.1873994
3.5874228	0.5458201	1.3470043	0.026988395	1.66761	0.13958952
3.4332514	0.5267514	1.2144861	0.027252153	1.6647618	0.14995864
3.483131	0.5689285	1.207295	0.028487623	1.6784197	0.21829593
3.4465432	0.58419734	1.165514	0.027016921	1.6698148	0.189552
3.5577886	0.56751907	1.3027254	0.026833583	1.6607108	0.14966679
3.808679	0.53548867	1.5756712	0.028424557	1.6690947	0.12340855
3.4968247	0.55262434	1.2485981	0.027036155	1.668566	0.1834167
3.5746064	0.5474801	1.3235047	0.027762046	1.6758597	0.20879541
3.593854	0.5942538	1.3035975	0.027863346	1.6681395	0.15866023
3.3528094	0.5524815	1.103744	0.027259575	1.6693242	0.15393837
3.4090848	0.5817063	1.1331137	0.026929175	1.6673356	0.16672274
3.4848351	0.5605898	1.2127945	0.02715623	1.6842947	0.19684835
3.440488	0.5323721	1.1876347	0.028106732	1.6923745	0.20170873
3.615175	0.5937418	1.3276666	0.027551955	1.6662147	0.1919302
3.5122046	0.5698503	1.2261941	0.026597004	1.689563	0.15819281
3.636593	0.57768416	1.3443313	0.027702725	1.6868749	0.1513037
3.6431067	0.5819505	1.3544174	0.02799622	1.6787426	0.2216463
3.5321245	0.5503422	1.2920487	0.027709823	1.6620238	0.21664134
3.6516807	0.5809238	1.3640629	0.027364166	1.6793299	0.21931407
3.5491939	0.59278095	1.2553875	0.030632403	1.670393	0.10085114
3.639326	0.5525061	1.3859887	0.02993195	1.6708992	0.10183292
3.9632404	0.5432855	1.7217543	0.026874088	1.6713266	0.18221572
3.4819453	0.5562222	1.2329388	0.028142722	1.6646416	0.21947514
3.9105418	0.65279883	1.5639907	0.027329013	1.6664233	0.17900074
3.4565117	0.55211174	1.2084422	0.027639758	1.668318	0.13902707
3.6053162	0.56099355	1.3429527	0.027369682	1.6740001	0.13720101
3.4810212	0.5563267	1.2265162	0.027102238	1.671076	0.1540674
3.4482188	0.57453245	1.1713219	0.027916765	1.6744479	0.19234976
3.4238014	0.5369694	1.1860044	0.02836743	1.6724601	0.20225164
3.6190457	0.5877594	1.3190417	0.028236384	1.6840084	0.21232527
3.4638255	0.56822824	1.2078131	0.028055854	1.6597283	0.20954853
3.820728	0.6649617	1.4524426	0.027851326	1.6754725	0.1794073
3.4237785	0.5992733	1.133749	0.02729768	1.6634586	0.14658515
3.5822473	0.57626915	1.3100607	0.027203994	1.6687133	0.14388883
3.651379	0.5202821	1.4237549	0.028026596	1.6793154	0.19982773
3.5345445	0.5676625	1.2713567	0.027466957	1.6680586	0.20665774
3.4627573	0.6218381	1.1389406	0.027043547	1.6749351	0.19297588
3.6996086	0.6207725	1.3745164	0.026897028	1.6774225	0.18527362
3.5604024	0.6321809	1.2392805	0.02745908	1.6614821	0.14148766
3.6390643	0.67096287	1.2654731	0.028052162	1.6745762	0.11923845
3.507967	0.60191965	1.2252645	0.026595693	1.6541872	0.17631568
3.4613752	0.5365075	1.2378225	0.027283847	1.6597612	0.20344813
3.5921557	0.549715	1.3486817	0.026529582	1.6672295	0.17607035
3.697093	0.6138511	1.4027452	0.026159603	1.6543369	0.17707855
3.554106	0.61264247	1.2422915	0.028183313	1.6709888	0.21191378
3.6032436	0.6244577	1.2818592	0.028773468	1.6681533	0.21702106
3.4380522	0.59478134	1.144411	0.027533025	1.6713269	0.1874793
3.913445	0.5823165	1.6390388	0.028003244	1.6640863	0.18735635
3.4121513	0.6049659	1.1048145	0.027289098	1.6750817	0.21401381
3.681314	0.58109903	1.3979263	0.026610047	1.6756783	0.21288246
3.2349925	0.53303874	1.0386306	0.030150482	1.6331726	0.1563966
3.3270297	0.5359817	1.0933515	0.032544687	1.6651518	0.11723824
3.5078607	0.5530278	1.2617114	0.028397484	1.6647241	0.14384627
3.5880284	0.5571759	1.3210275	0.02597069	1.6838545	0.1846466
3.5463831	0.5692089	1.2835531	0.02609576	1.6675253	0.18706939
3.6276321	0.6290655	1.2950326	0.02942255	1.6741116	0.11450389
3.4286017	0.5580659	1.1584872	0.027526531	1.6845219	0.13851322
3.618784	0.4946203	1.4331255	0.02795972	1.6630785	0.20469975
3.4247365	0.5350248	1.1943663	0.02924586	1.6660994	0.20269562
3.595693	0.60577977	1.3008128	0.028876973	1.6602237	0.16078392
3.3795385	0.5741025	1.1022246	0.028123878	1.6750875	0.102130175
3.4487543	0.6219264	1.1238014	0.027354643	1.6756718	0.12970465
3.4512696	0.5947163	1.1501426	0.028785396	1.6776252	0.19868326
3.4835086	0.5524564	1.2194313	0.03035214	1.6812688	0.22721449
3.3573613	0.56535125	1.1002625	0.029578729	1.6621686	0.22398034
3.3840146	0.5323235	1.156723	0.027362462	1.6676056	0.16153994
3.6327198	0.56178784	1.379332	0.027728815	1.6638713	0.14183158
3.4208086	0.56365556	1.1629522	0.028275032	1.6659257	0.19693665
3.6674376	0.6045008	1.3748325	0.028357135	1.6597469	0.19148126
3.4552727	0.6114064	1.1404576	0.028371459	1.6750374	0.19593433
3.417714	0.55326295	1.1673222	0.027286712	1.6698421	0.15023091
3.7767205	0.61607987	1.4704618	0.02797835	1.6622002	0.13995117
3.530542	0.5619221	1.2974994	0.02740432	1.6437163	0.19955224
3.5983257	0.5675982	1.3184328	0.027002167	1.6852926	0.1820449
3.474048	0.564114	1.2200019	0.027822638	1.6621094	0.12302714
3.53391	0.5833859	1.2421747	0.026825394	1.681524	0.15038428
3.5673084	0.5470835	1.3338277	0.027548946	1.6588483	0.20944308
3.64655	0.5478002	1.4023384	0.027802106	1.6686094	0.20526183
3.754413	0.5718329	1.4890716	0.026906598	1.6666017	0.17634639
3.4139957	0.5395475	1.1931534	0.027271837	1.6540229	0.16895981
3.447022	0.6323906	1.1262927	0.028143052	1.6601958	0.20810199
3.5611835	0.5634821	1.2960422	0.027579334	1.6740799	0.20665485
3.4003582	0.5089892	1.1959476	0.027734593	1.6676868	0.15335283
3.5559878	0.6011131	1.2709446	0.02672345	1.6572068	0.17104955
3.4418163	0.5446871	1.1974275	0.028098624	1.6716031	0.21604066
3.5496469	0.56137085	1.2954104	0.028783806	1.6640816	0.20549923
3.575634	0.5917961	1.2948482	0.026807494	1.6621823	0.19456753
3.5403714	0.5854323	1.2580109	0.027245384	1.669683	0.15936582
3.395051	0.54301786	1.1553798	0.02690715	1.6697463	0.18212521
3.517678	0.6014451	1.218503	0.026569769	1.6711602	0.19494665
3.5074396	0.5767975	1.2389915	0.02653215	1.6651185	0.19537693
3.547419	0.5410331	1.323607	0.027666535	1.6551125	0.16452283
3.6933658	0.61144435	1.3952086	0.02722305	1.65949	0.18131423
3.4685762	0.5466379	1.2153444	0.026985466	1.6796083	0.18095429
3.3461475	0.5465665	1.1011703	0.026464706	1.6719462	0.1960237
3.3720088	0.5659756	1.1084964	0.027032927	1.6705037	0.1828435
3.4547641	0.5621966	1.1981916	0.027890015	1.6664859	0.1561337
3.4265528	0.5548692	1.18737	0.0272173	1.6570963	0.19213185
3.555368	0.49846506	1.3563118	0.027231779	1.6733594	0.20269403
3.5222354	0.55651695	1.261291	0.02743695	1.6769905	0.15170734
3.7432697	0.5488999	1.4909678	0.028519005	1.674883	0.14728726
3.5860813	0.5600247	1.3245143	0.027234975	1.6743072	0.17458907
3.6066184	0.5590633	1.3490324	0.027683273	1.6708395	0.2256535
3.6111722	0.57870686	1.3272057	0.02740499	1.6778548	0.20887838
3.3540154	0.55514884	1.097749	0.027293222	1.6738243	0.18756402
3.5858727	0.5129976	1.3744447	0.027289692	1.6711407	0.19171126
3.4259565	0.49957252	1.2260385	0.027190566	1.6731551	0.22028771
3.3989444	0.53613055	1.1571805	0.027687248	1.6779463	0.21039273
3.5864375	0.6279795	1.2569518	0.027308464	1.6741977	0.18057159
3.5244524	0.57459843	1.2480655	0.029788058	1.6720005	0.13937554
3.4467664	0.563195	1.1864207	0.028516242	1.6686345	0.14879084
3.5049114	0.5472554	1.2752779	0.026497196	1.6558809	0.19008482
3.6006339	0.5678497	1.3406851	0.027309947	1.6647891	0.21319261
3.6043363	0.5124326	1.3959078	0.027163645	1.6688324	0.1951217
3.5862596	0.5733125	1.3159921	0.027524104	1.6694309	0.19456482
3.5393379	0.5538368	1.2807355	0.028428605	1.6763368	0.19732182
3.480926	0.5921402	1.1891761	0.027512016	1.6720979	0.21859765
3.4043322	0.5045972	1.1936585	0.027103566	1.6789732	0.20961204
3.4815784	0.53359556	1.2471623	0.026901247	1.6739192	0.18785802
3.618709	0.5938952	1.3284327	0.027261116	1.6691203	0.18716937
3.3646502	0.57796836	1.110631	0.026777718	1.6492733	0.19856292
3.582787	0.5537962	1.3426392	0.02780199	1.6585498	0.1833949
3.5272434	0.5963261	1.2123991	0.02954422	1.6889741	0.15201798
3.6414871	0.5450964	1.3871255	0.028806334	1.680459	0.16001785
3.6153302	0.5802721	1.3362896	0.028606653	1.6701617	0.16362914
3.6417642	0.55739284	1.3785386	0.027005158	1.6788274	0.19950376
3.490983	0.5796375	1.2214218	0.02650873	1.6634145	0.18635768
3.3448267	0.5289398	1.1283484	0.026427835	1.6611105	0.1706845
3.4985113	0.5255053	1.2724874	0.027017854	1.673501	0.16983485
3.3916183	0.51863277	1.1738169	0.02696798	1.6722006	0.17016494
3.4309816	0.50307345	1.2327416	0.028267115	1.6668992	0.20889378
3.5200486	0.5549978	1.26737	0.029042834	1.668638	0.24467048
3.3732271	0.5243265	1.1462462	0.028223947	1.6744303	0.24012542
3.4192672	0.54927236	1.1732668	0.03184544	1.6648828	0.17355278
3.5301266	0.5463439	1.272002	0.035276458	1.6765039	0.0934556
3.4757059	0.5310254	1.2362111	0.031198831	1.6772707	0.072242856
3.3835568	0.5514643	1.1461356	0.026419241	1.6595379	0.11208811
3.3994372	0.5536051	1.1395469	0.03029941	1.675986	0.22972484
3.4603424	0.5539166	1.2164075	0.028360503	1.6616578	0.20161344
3.507157	0.54930174	1.2571363	0.026914727	1.6738042	0.10418877
3.4214416	0.5372954	1.1765869	0.026308525	1.6812507	0.12092443
3.4885721	0.54497683	1.251911	0.029551493	1.6621329	0.20508409
3.4684005	0.5648024	1.2039732	0.030369189	1.6692557	0.21457535
3.4332104	0.5408986	1.2058709	0.028304223	1.6581365	0.1745936
3.4795055	0.5460897	1.2324601	0.026520519	1.6744353	0.122768335
3.5609612	0.5413084	1.3221612	0.026835643	1.6706561	0.13926719
3.572708	0.58026576	1.2774204	0.029929504	1.6850923	0.21050191
3.2179632	0.55083454	0.9684713	0.029909361	1.6687481	0.1802499
3.6550875	0.6431167	1.3180159	0.029943803	1.6640112	0.20211118
3.5033948	0.5928995	1.2212303	0.028172698	1.6610925	0.18523222
3.6025872	0.5892547	1.3168098	0.029094795	1.6674279	0.21051544
3.5541816	0.5500765	1.2996705	0.028200742	1.6762338	0.19551656
3.4029484	0.5128747	1.1793942	0.02793371	1.6827457	0.1916994
3.4621465	0.5667641	1.2068014	0.028510686	1.6600703	0.21490476
3.5588515	0.6047143	1.2411937	0.026942693	1.686001	0.16240153
3.344655	0.5600269	1.0947409	0.027617436	1.6622698	0.15348884
3.3615904	0.5847152	1.075469	0.028052386	1.6733539	0.21562394
3.5097744	0.59850097	1.2181022	0.028738286	1.6644329	0.109224856
3.543295	0.5954077	1.2589755	0.027390048	1.6615219	0.17598763
3.3562856	0.55952835	1.1210898	0.029322773	1.6463449	0.22881468
3.371171	0.5486032	1.1265383	0.027656553	1.668373	0.13641265
3.566307	0.5633083	1.3122146	0.02773069	1.6630533	0.19632241
3.4541295	0.5010271	1.2653749	0.027675645	1.6600518	0.21320175
3.5726402	0.58127624	1.2825241	0.027458847	1.6813811	0.15819123
3.4219446	0.56093264	1.1551061	0.029446295	1.6764596	0.109026514
3.4004164	0.5435296	1.162003	0.027173333	1.6677104	0.15236878
3.5015125	0.5570587	1.2346869	0.027772056	1.6819949	0.20796794
3.4554744	0.5545027	1.2036648	0.028969768	1.6683369	0.23289154
3.4503174	0.5169082	1.2560408	0.027542805	1.6498253	0.20511994
3.4370103	0.5485335	1.1837041	0.027847424	1.6769254	0.13887191
3.53255	0.5819372	1.273976	0.027344387	1.6492927	0.19459009
3.4784443	0.6113164	1.1643821	0.029438274	1.6733074	0.23064119
3.4032364	0.50986683	1.1970513	0.027682059	1.6686363	0.19341484
3.2051098	0.50370646	1.0095128	0.027854834	1.6640357	0.13955678
3.1645308	0.50396556	0.9625094	0.027129278	1.6709266	0.16927846
3.6057565	0.5148069	1.3864241	0.029249039	1.6752765	0.237662
3.4427896	0.5546528	1.188251	0.03001834	1.6698675	0.2277802
3.4518042	0.5450953	1.2120502	0.028271437	1.6663871	0.19980688
3.4110427	0.5572738	1.1651447	0.02756683	1.6610574	0.1865905
3.6099646	0.5520499	1.3585591	0.028174222	1.6711812	0.21972722
3.571713	0.57812357	1.2982128	0.027994014	1.6673825	0.22578007
3.3072035	0.5436413	1.0600579	0.027281363	1.6762229	0.1914067
3.2744792	0.49566662	1.0846932	0.028368136	1.6657512	0.14493471
3.6188858	0.5473071	1.3779271	0.028578531	1.6650732	0.15213397
3.4718435	0.5174289	1.254975	0.027865278	1.6715744	0.21626084
3.4520693	0.5978783	1.1737636	0.028664388	1.6517631	0.24126616
3.4534044	0.52781594	1.2161666	0.027569467	1.6818523	0.2153758
3.4167104	0.52887625	1.1829679	0.0272852	1.6775808	0.1774969
3.3960426	0.53582454	1.1537387	0.028268762	1.6782106	0.16058408
3.442466	0.60110897	1.1496085	0.02850099	1.6632476	0.20620294
3.3937793	0.529881	1.15803	0.028693866	1.6771743	0.23238869
3.2572691	0.53926814	1.0133717	0.028196594	1.6764326	0.21242702
3.3632796	0.56412065	1.0989885	0.027831566	1.672339	0.18448812
3.40451	0.6084207	1.1020114	0.027355464	1.6667225	0.18826157
3.51935	0.6044574	1.2189597	0.027669389	1.6682637	0.22753051
3.472255	0.52303594	1.2694147	0.028761247	1.6510432	0.25018102
3.3645096	0.47630697	1.1957982	0.027968373	1.6644359	0.22516632
3.4651392	0.55944514	1.2040818	0.027258322	1.6743538	0.21208715
3.4623864	0.5596766	1.2071778	0.02890778	1.6666244	0.1737357
3.4837918	0.5431543	1.2478504	0.027823452	1.6649636	0.19542125
3.494742	0.620173	1.1702582	0.028334823	1.6759758	0.22677225
3.4976387	0.57479876	1.2239015	0.028073948	1.6708646	0.23718488
3.4842439	0.52532923	1.2502652	0.02827785	1.6803715	0.19913636
3.37713	0.48325413	1.187436	0.02866835	1.6777714	0.19298652
3.3414946	0.5260058	1.118007	0.028134149	1.6693475	0.24957931
3.3674703	0.5328256	1.1233392	0.028488297	1.682817	0.24195674
3.3871837	0.5382567	1.1378281	0.02833262	1.6827662	0.20969296
3.3749118	0.5221582	1.1505058	0.02854259	1.6737053	0.22502676
3.4193702	0.5608822	1.1651034	0.02958665	1.6637979	0.24489029
3.4385018	0.5460612	1.1963484	0.027961062	1.6681314	0.25339088
3.6359992	0.61332595	1.339449	0.029420605	1.6538036	0.20361659
3.5045185	0.5720153	1.2217535	0.028971907	1.681778	0.19196142
3.3856728	0.5256752	1.1646124	0.028022174	1.667363	0.23622686
3.4141383	0.50461423	1.2023665	0.028150247	1.6790075	0.25811982
3.397208	0.4945564	1.2054297	0.028978508	1.6682435	0.2550881
3.4397602	0.55443454	1.1902677	0.028240656	1.6668174	0.24899676
3.4525902	0.5645772	1.190646	0.028668582	1.6686984	0.2228877
3.5825098	0.5720694	1.3159196	0.027595118	1.6669254	0.23885794
3.369285	0.5332307	1.1285555	0.028012332	1.6794866	0.24292848
3.5086715	0.50763255	1.295234	0.028382298	1.6774228	0.25764588
3.4952798	0.60100734	1.2059948	0.028235922	1.6600415	0.2531397
3.3852997	0.5424466	1.1404223	0.02845982	1.6739709	0.24358422
3.6183534	0.5629587	1.3739926	0.028681595	1.6527203	0.24746303
3.2551637	0.5510207	1.0119933	0.027990974	1.6641587	0.2515715
3.4893594	0.58005786	1.1972	0.028459318	1.6836423	0.23366043
3.5473652	0.539826	1.3200753	0.027312946	1.6601511	0.25525457
3.5991087	0.52074385	1.3846513	0.027636852	1.6660765	0.2524863
3.4029589	0.5350544	1.1781455	0.028443592	1.6613153	0.22690085
3.420416	0.553038	1.1757214	0.0278636	1.6637933	0.23247033
3.7266703	0.5645186	1.4600277	0.030069822	1.6720543	0.2488707
3.4129086	0.56226945	1.1555563	0.028327065	1.6667557	0.28375077
3.3667903	0.5429723	1.124975	0.028294396	1.6705487	0.24216667
3.4431148	0.50631124	1.2261579	0.032137148	1.6785083	0.19168645
3.5667686	0.50867087	1.3655872	0.028683113	1.6638273	0.2675002
3.4553702	0.5532756	1.2111825	0.029316112	1.661596	0.28093684
3.973955	0.6330976	1.6538472	0.030754214	1.656256	0.25905028
3.2272356	0.5318017	0.9893185	0.029073576	1.6770418	0.21619478
3.5040383	0.53190225	1.2835095	0.028730651	1.6598959	0.22851487
3.4211025	0.5355805	1.1830277	0.029767739	1.6727264	0.2865662
3.3292234	0.5179248	1.1016312	0.029565208	1.6801021	0.28481984
3.4837961	0.5340162	1.2545675	0.029264964	1.6659476	0.24441999
3.440753	0.5490178	1.1998538	0.028873036	1.6630085	0.25251585
3.3121357	0.5376253	1.0689725	0.028832177	1.6767056	0.26800972
3.367167	0.54934657	1.1336167	0.029334467	1.6548692	0.24517632
3.528243	0.53252375	1.3002446	0.029949497	1.6655253	0.21857408
3.4735801	0.5230249	1.2526805	0.028815713	1.6690589	0.23647559
3.6234372	0.54811984	1.3952363	0.029759862	1.6503215	0.30471587
3.3781753	0.5129615	1.1750784	0.029451026	1.6606843	0.2811829
3.362537	0.5622923	1.1045175	0.029410403	1.6663167	0.2722217
3.4677424	0.52147466	1.2555501	0.028655194	1.6620624	0.27707505
3.3993526	0.5679342	1.1305575	0.028301682	1.6725593	0.25160575
3.4311829	0.56965184	1.1709981	0.029636241	1.6608968	0.23881172
3.5795507	0.60561806	1.2589142	0.028824795	1.6861937	0.27405965
3.3062134	0.49818632	1.1228244	0.02833505	1.6568677	0.27498448
3.471311	0.59084725	1.1891749	0.028846962	1.662442	0.2538238
3.5299783	0.5415079	1.2954221	0.0291316	1.6639166	0.25374985
3.251811	0.54581267	0.9990606	0.030868815	1.6760688	0.22633117
3.564736	0.55189365	1.314391	0.02901585	1.6694355	0.2754926
3.4027476	0.5407852	1.155371	0.02854441	1.6780472	0.26079467
3.5029366	0.5525733	1.2509882	0.029229224	1.6701459	0.29051173
3.4057045	0.52424836	1.1848673	0.028018586	1.6685703	0.2752635
3.3124232	0.5847515	1.0457658	0.029737964	1.6521679	0.21943435
3.5341394	0.67003626	1.2392178	0.02988547	1.595	0.22501236
3.4533515	0.584757	1.1686056	0.02819904	1.6717898	0.24108616
3.3750665	0.58262986	1.1048232	0.027739722	1.6598737	0.2116603
3.6085994	0.6093153	1.2991036	0.029623209	1.6705574	0.20808941
3.5144897	0.5521534	1.262483	0.031090036	1.6687629	0.30181038
3.3956203	0.526246	1.1672506	0.029610302	1.6725135	0.29380608
3.3842897	0.5433891	1.1272146	0.030051548	1.6836345	0.20800069
3.556291	0.5259379	1.326082	0.029689223	1.674582	0.22532406
3.3980412	0.5429758	1.153432	0.030026618	1.6716065	0.26456237
3.4319549	0.50123775	1.2254951	0.028688852	1.6765332	0.3025688
3.2242334	0.46467277	1.0720093	0.028899103	1.6586522	0.27756786
3.518055	0.50154	1.323329	0.02978348	1.6634024	0.22943138
3.2334206	0.50478005	1.0376651	0.029847344	1.6611283	0.20878765
3.4345605	0.54655766	1.197397	0.028496407	1.6621094	0.28244478
3.3708396	0.51975334	1.1674803	0.028776038	1.6548299	0.29600143
3.5013134	0.5616052	1.2633406	0.029151788	1.6472161	0.3040281
3.4538555	0.5364063	1.2171645	0.028638637	1.6716461	0.24675578
3.5302591	0.5675348	1.2624838	0.029401109	1.6708394	0.21047989
3.2763953	0.51208735	1.0662458	0.028223924	1.6698384	0.2435109
3.344829	0.557062	1.0863931	0.029971574	1.6714022	0.29283652
3.3893425	0.4921465	1.1970013	0.030570962	1.6696236	0.3114907
3.4486175	0.5568044	1.2026504	0.028296532	1.6608663	0.27547097
3.5773363	0.57046413	1.3093393	0.028712166	1.6688207	0.28323197
3.3468974	0.5325675	1.1240451	0.028549923	1.6617348	0.28765893
3.2732449	0.48057887	1.0843703	0.029131297	1.6791644	0.26796415
3.3070543	0.4975657	1.110605	0.02884026	1.6700436	0.28336936
3.2754626	0.5160215	1.0577753	0.028685492	1.6729804	0.26729506
3.2753358	0.58061516	0.9962727	0.028887479	1.6695604	0.24492143
3.524483	0.5388349	1.2869087	0.029671859	1.6690675	0.26488614
3.4228075	0.5188663	1.208694	0.029143458	1.6661036	0.23441742
3.3600483	0.49391013	1.1742768	0.028942667	1.6629186	0.27901042
3.2380137	0.525983	1.0262345	0.02973191	1.6560644	0.28972965
3.3039026	0.47877407	1.1324568	0.029442761	1.6632288	0.29935896
3.3816648	0.5269429	1.1701573	0.028775223	1.6557891	0.27727148
3.395475	0.56793475	1.145739	0.028514491	1.6532866	0.28067675
3.4674234	0.533784	1.2575536	0.029477682	1.6466082	0.30487424
3.664226	0.5339432	1.426196	0.028730145	1.6753566	0.2880206
3.2745068	0.5481616	1.0228324	0.028392227	1.6751204	0.28441522
3.3884072	0.523422	1.1788155	0.02827718	1.6578923	0.29701626
3.4342358	0.59585595	1.1452188	0.028113548	1.6650476	0.29565382
3.3879066	0.4783797	1.2131374	0.028862156	1.6675272	0.31170642
3.512279	0.5410675	1.2770454	0.029717008	1.6644492	0.2605494
3.387342	0.52899766	1.154877	0.030571327	1.6728961	0.23442945
3.5068123	0.5562382	1.2510636	0.028888837	1.6706219	0.2745289
3.3331356	0.5040166	1.1408497	0.029186351	1.6590831	0.3157578
3.7121482	0.5765313	1.444925	0.029408224	1.6612837	0.26885313
3.2326593	0.5183672	1.0107936	0.028805975	1.6746926	0.25781316
3.313568	0.5676741	1.041221	0.02955964	1.6751133	0.29410183
3.3598614	0.5129979	1.1490359	0.029345896	1.6684818	0.2922399
3.2696266	0.50234634	1.0686681	0.029198118	1.669414	0.25037163
3.4574225	0.5669838	1.2078258	0.02924119	1.6533718	0.29018998
3.3461509	0.54655886	1.1149523	0.029995473	1.6546441	0.2852911
3.2865222	0.4886969	1.1049376	0.02909778	1.66379	0.2940898
3.425757	0.54134583	1.2403492	0.029789785	1.6142722	0.29922146
3.2657351	0.56860524	1.0028423	0.029758891	1.6645288	0.2957913
3.3121362	0.5260042	1.0838463	0.029119702	1.6731659	0.30250224
3.2451315	0.5359794	1.0118669	0.030001879	1.667283	0.30337822
3.4886463	0.59341216	1.2042305	0.030054316	1.6609492	0.29790443
3.3288412	0.52137214	1.113466	0.031088334	1.6629148	0.2586615
3.2790818	0.48349732	1.1120088	0.02908136	1.6544942	0.33432162
3.3439596	0.56633186	1.0908399	0.030794965	1.6559927	0.321693
3.5182948	0.5471161	1.294345	0.029353617	1.6474801	0.32835042
3.3242896	0.5386079	1.1024793	0.030037258	1.653165	0.27279484
3.37668	0.56063706	1.1269656	0.029151775	1.6599253	0.28071088
3.524055	0.54247487	1.2789085	0.03215798	1.6705136	0.31760934
3.4541712	0.5343769	1.2170889	0.031118432	1.671587	0.34156597
3.3388238	0.5420395	1.1090233	0.030601615	1.6571593	0.36895594
3.5373929	0.5413736	1.298039	0.03253696	1.6654432	0.24573304
3.460196	0.5414517	1.2326021	0.033074692	1.6530677	0.22542484
3.4218392	0.5165112	1.2024139	0.030684596	1.6722295	0.25925678
3.384675	0.5339438	1.151001	0.029805318	1.6699251	0.30900395
3.368343	0.47837573	1.196969	0.031570755	1.6614275	0.35072938
3.5008426	0.5350598	1.2697587	0.030661322	1.665363	0.35660666
3.3074427	0.5466284	1.0810871	0.029664807	1.6500623	0.30018848
3.2880998	0.5572051	1.0531683	0.030324727	1.6474016	0.30709118
3.2835023	0.4903122	1.1667535	0.03139822	1.5950383	0.35287085
3.365869	0.55243224	1.1322591	0.03018215	1.6509957	0.34316653
3.400957	0.49799028	1.2097309	0.03133463	1.6619012	0.35662687
3.3459158	0.5467361	1.1002558	0.030603971	1.6683197	0.34125352
3.572836	0.5523058	1.3287821	0.03117438	1.6605737	0.29989707
3.2942295	0.49948683	1.1111885	0.030172281	1.6533821	0.32473794
3.2144446	0.5157328	1.0043243	0.030422416	1.6639652	0.33780175
3.3676805	0.55433685	1.1382904	0.029869076	1.6451843	0.35461724
3.197216	0.49159646	1.0180154	0.030447986	1.6571562	0.33095017
3.3777714	0.5350135	1.1453627	0.030042551	1.6673524	0.29985088
3.3192163	0.5611533	1.0661348	0.030896476	1.6610317	0.33858755
3.4215584	0.4989371	1.2513707	0.030670121	1.6405804	0.38872403
3.3535252	0.54754037	1.1114156	0.030424416	1.6641448	0.3675147
3.3913164	0.500599	1.2120097	0.030779434	1.6479282	0.38567883
3.2825773	0.5452959	1.0376468	0.029472291	1.6701622	0.35139716
3.3064752	0.5246334	1.0984533	0.030567717	1.6528208	0.3802859
3.3632143	0.49708992	1.1736529	0.030859992	1.6616116	0.34018075
3.3228807	0.572245	1.0606376	0.030190922	1.6598073	0.3480032
3.2721922	0.57375896	1.0117235	0.029442493	1.6572673	0.30666637
3.400065	0.54472697	1.1679564	0.031676475	1.6557052	0.37209183
3.3789325	0.5027696	1.1853888	0.032151945	1.6586224	0.39242586
3.3099804	0.52205205	1.0908204	0.03040113	1.6667066	0.40107527
3.3456864	0.5310184	1.1287957	0.030899055	1.6549733	0.30864432
3.389212	0.55458784	1.1553849	0.03656462	1.6426748	0.22295463
3.3120308	0.47712615	1.1392393	0.03001835	1.6656469	0.27824926
3.3392234	0.5491859	1.0837142	0.034568787	1.6717545	0.38601625
3.3740215	0.45485604	1.2319014	0.03256864	1.6546953	0.4092238
3.385192	0.52726036	1.1789443	0.030613415	1.6483736	0.38385332
3.6715298	0.54008126	1.4328182	0.033397496	1.6652329	0.28823844
3.5097215	0.47558945	1.3545351	0.03144046	1.6481565	0.33365375
3.61224	0.5608285	1.3552017	0.030853905	1.6653559	0.33589363
3.24478	0.4720482	1.0829878	0.029965786	1.6597785	0.3762454
3.443125	0.57253516	1.1760255	0.03281863	1.6617458	0.39591473
3.5337996	0.5523616	1.2819426	0.032289296	1.6672062	0.34859157
3.39788	0.5078765	1.1995485	0.030944727	1.6595101	0.3431009
3.2555375	0.48446333	1.086617	0.02997823	1.654479	0.3526171
3.2680078	0.5229455	1.0560191	0.03177466	1.6572686	0.41504163
3.4129438	0.48162973	1.2427063	0.03192073	1.6566871	0.42832875
3.317868	0.5108995	1.1263369	0.031190671	1.6494408	0.4160962
3.728148	0.61196506	1.4228985	0.030608201	1.6626761	0.32738966
3.367486	0.52084476	1.1470397	0.030587222	1.6690143	0.3693978
3.4408712	0.5209117	1.236246	0.031075336	1.652638	0.37101635
3.6568828	0.51291835	1.4565592	0.030394673	1.6570106	0.3665421
3.3761458	0.54551774	1.1504655	0.030787788	1.6493746	0.39340815
3.1984596	0.5380782	0.9623605	0.029750451	1.6682705	0.37095127
3.28102	0.5037499	1.0946794	0.030856133	1.6517346	0.38826495
3.321095	0.5761143	1.0519814	0.036284763	1.6567146	0.44046593
3.4150143	0.52434164	1.1937511	0.03094642	1.6659751	0.3729982
3.40483	0.5495778	1.1738747	0.030431107	1.6509463	0.37603748
3.49452	0.5454696	1.2689153	0.03342994	1.6467052	0.4727762
3.3267503	0.4929424	1.1461997	0.033090793	1.6545173	0.47450495
3.3864696	0.44311687	1.2643155	0.03387674	1.6451604	0.3442825
3.2954626	0.5242548	1.0904186	0.030481305	1.6503081	0.4057948
3.4380772	0.5813632	1.1711103	0.031101836	1.6545019	0.40992555
3.1828408	0.5028317	0.99665976	0.030955184	1.652394	0.38766533
3.5417461	0.61342007	1.2507857	0.03063358	1.6469069	0.37683767
3.3062222	0.546397	1.0784403	0.03081716	1.6505678	0.3943543
3.4624484	0.5156197	1.2714725	0.03169769	1.6436584	0.46533298
3.2928195	0.503425	1.1062795	0.033698555	1.6494167	0.5393143
3.3457825	0.5373657	1.144888	0.031999104	1.6315298	0.46952802
3.1109052	0.49759197	0.92572755	0.031334687	1.656251	0.375557
3.2175586	0.5408684	0.9893595	0.031077668	1.6562531	0.39187777
3.4830766	0.53210807	1.2735598	0.031973597	1.645435	0.40935922
3.3309221	0.49397245	1.1569922	0.031311512	1.6486459	0.4158545
3.1770568	0.5194307	0.9856219	0.030833047	1.641171	0.36266774
3.212855	0.52292264	1.0061121	0.031055903	1.6527646	0.4138279
3.361129	0.48458323	1.2012761	0.031087752	1.6441822	0.46718156
3.39482	0.50948393	1.2011073	0.030242309	1.6539865	0.47966793
3.3033192	0.53882337	1.0816734	0.030535616	1.6522869	0.44819742
3.4692075	0.53401035	1.2562777	0.033241484	1.645678	0.40831947
3.4845371	0.5634122	1.2446272	0.030461172	1.6460366	0.38360935
3.4313917	0.47825667	1.2811794	0.03304905	1.6389065	0.46321583
3.295345	0.51136714	1.1028118	0.031599063	1.649567	0.4820245
3.3151798	0.4807648	1.1670532	0.0321465	1.6352153	0.42916006
3.3986855	0.515615	1.2037299	0.031805802	1.6475346	0.40764987
3.42946	0.52131814	1.2385826	0.032687012	1.6368725	0.48370838
3.311211	0.51446795	1.1364832	0.030296056	1.6299639	0.5061505
3.4433842	0.45367092	1.3107852	0.030229755	1.6486983	0.4731289
3.4214725	0.50817126	1.2187083	0.030958436	1.6636345	0.4903248
3.2226691	0.5011809	1.0340358	0.030568512	1.6568836	0.39201635
3.3788414	0.5088382	1.1856356	0.02993577	1.6544318	0.4011355
3.3478293	0.55290604	1.1662815	0.030207157	1.5984347	0.4578691
3.3436615	0.494016	1.1659746	0.030746654	1.6529242	0.48403
3.194686	0.5214714	0.9937527	0.030158576	1.6493033	0.46095237
3.3596668	0.48931175	1.182416	0.03060501	1.657334	0.4526372
3.2767634	0.52159655	1.0859808	0.031415083	1.637771	0.45307007
3.4961715	0.55003023	1.2696931	0.03112961	1.6453184	0.4822411
3.4188638	0.52655745	1.2128842	0.030950991	1.6484714	0.4625634
3.3789723	0.5351428	1.1687522	0.033074006	1.6420034	0.41785407
3.2725759	0.48799634	1.1069149	0.032492563	1.6451721	0.42536765
3.2796671	0.56994843	1.0340476	0.033064492	1.6426065	0.44755355
3.4444857	0.5315268	1.2166984	0.035687216	1.6605732	0.50496006
3.3166716	0.53261507	1.0892079	0.033070643	1.661778	0.4264319
3.314177	0.55065805	1.0882158	0.030623589	1.6446798	0.5022063
3.427761	0.50031805	1.2710632	0.030851688	1.6255281	0.50030583
3.3057613	0.4913419	1.127001	0.030993676	1.6564246	0.4998624
3.3701572	0.58654034	1.0941081	0.032533348	1.6569753	0.41455734
3.4870205	0.54150766	1.260495	0.037335627	1.6476822	0.36294225
3.5138807	0.5996049	1.2097399	0.03671889	1.667817	0.33149642
3.313981	0.56794083	1.05054	0.030877247	1.6646229	0.36068907
3.308992	0.5274903	1.0984023	0.03233891	1.6507604	0.40916148
3.4525256	0.5436648	1.2496133	0.03223402	1.6270134	0.473269
3.3549027	0.5074048	1.1785035	0.03197041	1.6370239	0.4905882
3.2735953	0.52132285	1.0643212	0.034627397	1.6533241	0.37606364
3.47301	0.58763266	1.2088149	0.033990566	1.6425719	0.37284482
3.4137886	0.54315376	1.1990561	0.031289317	1.6402893	0.46770018
3.4426653	0.5059447	1.2420679	0.031727716	1.662925	0.46506095
3.493233	0.47072962	1.3427837	0.03320282	1.646517	0.5309646
3.2153168	0.47379947	1.053369	0.03225606	1.6558921	0.4759569
3.2544377	0.5158848	1.0581868	0.031190714	1.6491753	0.40457678
3.3440416	0.5202967	1.1372321	0.032055072	1.6544577	0.42501882
3.2618413	0.5594142	1.0283573	0.03129348	1.6427763	0.44974494
3.3289883	0.5079479	1.140718	0.030988097	1.6493344	0.4496448
3.3491	0.5156472	1.1518545	0.031831883	1.6497668	0.48100305
3.495181	0.51741374	1.3084445	0.03161508	1.6377078	0.5133975
3.2721512	0.48220268	1.1201434	0.031853106	1.6379521	0.4827496
3.4929972	0.479089	1.3359377	0.03276103	1.6452092	0.52149034
3.3836288	0.53395987	1.1784575	0.0308225	1.6403891	0.46635357
3.2987094	0.5404837	1.0818563	0.03237248	1.6439972	0.3866933
3.3897903	0.5338275	1.1765624	0.031247739	1.6481528	0.4042637
3.4146485	0.48392612	1.2429192	0.03163503	1.6561682	0.5225269
3.4169488	0.50425464	1.2138846	0.031171385	1.6676381	0.48505524
3.2250865	0.49698237	1.0411439	0.031872854	1.6550875	0.52314246
3.4077008	0.53345436	1.1883738	0.031182569	1.65469	0.46517387
3.2547426	0.47429514	1.1087993	0.03077961	1.6408685	0.43281862
3.346718	0.55911434	1.1075554	0.030665396	1.6493831	0.41988865
3.4440587	0.5003259	1.2700616	0.030495606	1.6431756	0.5159515
3.3578012	0.53053814	1.1487682	0.03048177	1.6480134	0.45099747
3.125864	0.50001323	0.9405935	0.031692833	1.6535643	0.39984477
3.417386	0.543813	1.1796238	0.030772917	1.6631763	0.4045569
3.352059	0.53657633	1.1213114	0.031438634	1.6627326	0.48732403
3.2798176	0.48929024	1.121217	0.032191448	1.6371192	0.51277864
3.4799247	0.5078689	1.2866604	0.030832563	1.6545628	0.4620254
3.5227246	0.55217075	1.2932099	0.03132365	1.6460203	0.45220298
3.0938807	0.48471573	0.9121198	0.031157043	1.6658878	0.40198985
3.309814	0.5145808	1.1158853	0.031909462	1.6474386	0.47448277
3.3754506	0.533129	1.1516491	0.031485893	1.6591868	0.43503445
3.3575287	0.52945757	1.1533225	0.030714385	1.6440343	0.45245647
3.5447507	0.57109517	1.2799953	0.030300623	1.6633596	0.45608956
3.3573444	0.5385622	1.1413577	0.03222758	1.6451969	0.468405
3.2318363	0.51661265	1.0405741	0.030915823	1.6437337	0.50161487
3.307006	0.5152693	1.1232098	0.030277029	1.6382499	0.4570368
3.4258254	0.5111451	1.2450863	0.03047622	1.639118	0.4514858
3.4082856	0.48403752	1.2451557	0.029624503	1.649468	0.4715483
3.3071947	0.4942587	1.1421418	0.030591998	1.640202	0.48900235
3.4456415	0.4864679	1.288235	0.029897045	1.6410414	0.49807733
3.3554878	0.51425815	1.1579168	0.030699372	1.6526138	0.4949653
3.310945	0.5196934	1.1095881	0.03070833	1.6509552	0.42742044
3.376904	0.48517704	1.2058625	0.030671353	1.655193	0.55262685
3.4162807	0.5345329	1.1928637	0.03395458	1.6549294	0.45424783
3.3621497	0.5619751	1.1101613	0.03177905	1.6582341	0.3870203
3.2890763	0.4866054	1.1193721	0.030218368	1.6528803	0.36577675
3.4610395	0.5505377	1.2445157	0.030930657	1.6350555	0.4597822
3.350624	0.51042694	1.1719129	0.030702002	1.6375825	0.49411723
3.3214345	0.5743565	1.0564709	0.03022236	1.6603849	0.43626654
3.3282456	0.49211156	1.14887	0.029932693	1.6573315	0.44743615
3.3520522	0.5336286	1.1797626	0.030244216	1.6084168	0.4306884
3.4826622	0.53071827	1.2785244	0.030655904	1.6427637	0.4898116
3.352659	0.4701138	1.1960139	0.0307112	1.65582	0.48719186
3.4449182	0.52844423	1.2275419	0.032354	1.6565778	0.4774261
3.3655317	0.5335878	1.1485583	0.03198155	1.6514041	0.40680128
3.4193196	0.5267352	1.2005603	0.031223195	1.6608007	0.37001348
3.340455	0.5081253	1.1494066	0.039116554	1.6438067	0.49157786
3.2470856	0.53996474	1.024448	0.033354927	1.649318	0.51718855
3.425561	0.5146358	1.2217292	0.030783597	1.6584126	0.5186892
3.28734	0.56299675	1.0510076	0.03331241	1.640023	0.46734622
3.4413471	0.52955127	1.2163144	0.031665053	1.6638162	0.42368382
3.5750446	0.5526335	1.3587112	0.032534756	1.6311655	0.4005952
3.339183	0.52463365	1.1264427	0.03388477	1.6542219	0.3477263
3.3991506	0.5668122	1.1438172	0.030611146	1.6579102	0.43942165
3.3524046	0.5084285	1.1677852	0.03250806	1.6436831	0.48114276
3.4878435	0.5322125	1.2922795	0.034233063	1.6291187	0.5394083
3.2851398	0.515341	1.1253198	0.031497188	1.6129818	0.501892
3.2101188	0.48267365	1.0406692	0.030741494	1.6560345	0.48894703
3.2378206	0.5177042	1.037356	0.031103803	1.6516567	0.45812494
3.4237382	0.5475018	1.205584	0.03125605	1.6393964	0.44386888
3.2501397	0.48288804	1.0776356	0.03088376	1.6587322	0.47949317
3.4132726	0.52382565	1.185933	0.031406764	1.6721075	0.49656942
3.4821496	0.46863645	1.3441801	0.03155107	1.637782	0.56325734
3.3615236	0.5041112	1.179173	0.030546827	1.6476924	0.47713774
3.2486017	0.48741105	1.1296707	0.03060926	1.6009109	0.45158255
3.254622	0.57130826	1.0031939	0.030646974	1.649473	0.4232999
3.4220638	0.5350597	1.2206802	0.03116776	1.6351563	0.4884326
3.2697253	0.54086745	1.0639766	0.032144554	1.6327367	0.41119868
3.4284987	0.54184324	1.2088664	0.030475628	1.6473134	0.42361298
3.4249458	0.52788544	1.211935	0.03153605	1.6535892	0.47940007
3.2658634	0.52366716	1.0515034	0.031583115	1.6591097	0.49287784
3.301206	0.47056738	1.1544286	0.031838406	1.6443717	0.5436466
3.541667	0.5724611	1.2773898	0.032123037	1.6596932	0.39309967
3.2659597	0.5272963	1.0988674	0.033681065	1.6061151	0.41784218
3.2703657	0.50994265	1.0685062	0.030045925	1.6618708	0.43734372
3.3150055	0.5549438	1.0847608	0.03143268	1.6438684	0.44065768
3.3623085	0.5343561	1.1563511	0.030989036	1.6406122	0.4926872
3.4858751	0.5218966	1.2939397	0.03146398	1.6385748	0.530257
3.2331352	0.49370372	1.0569656	0.03083117	1.6516349	0.4519583
3.3960643	0.5499576	1.1562431	0.030891832	1.6589721	0.47023344
3.255373	0.5356731	1.0392792	0.030511312	1.6499095	0.49367252
3.3755713	0.5280144	1.1724966	0.030823313	1.644237	0.47244662
3.3140929	0.519487	1.1140318	0.031433716	1.6491406	0.46613723
3.4341874	0.5119202	1.2333713	0.030047167	1.6588486	0.43858635
3.297225	0.52538884	1.0896759	0.030633293	1.6515268	0.4713307
3.3275232	0.4882738	1.1506071	0.030236011	1.6584063	0.52123153
3.3980176	0.52174044	1.1995466	0.030826846	1.6459037	0.54993165
3.3032956	0.50245893	1.1390746	0.030600894	1.6311611	0.5204525
3.5993345	0.52603227	1.4066668	0.03071705	1.6359186	0.44402027
3.283541	0.48665753	1.1043007	0.030260686	1.6623219	0.46538478
3.3094182	0.53151405	1.1106994	0.030420825	1.6367837	0.4889807
3.3578796	0.501751	1.1879549	0.030687643	1.6374862	0.54724765
3.347272	0.57549596	1.0974249	0.03048203	1.6438692	0.47388178
3.3207734	0.5307879	1.1293898	0.031963695	1.628632	0.50114125
3.2860703	0.5090686	1.110035	0.029705983	1.6372609	0.46534735
3.3085856	0.48950672	1.1496942	0.029985253	1.6393995	0.47011882
3.3809888	0.54485255	1.1596792	0.029155986	1.6473012	0.48437142
3.279848	0.52070737	1.0826333	0.029651366	1.6468562	0.49895412
3.3755388	0.5782728	1.108615	0.030245233	1.6584055	0.4212355
3.3595965	0.4875871	1.197144	0.030468872	1.6443965	0.48406008
3.5313873	0.5012818	1.3487564	0.02933242	1.6520168	0.53684115
3.3988066	0.50340044	1.2284951	0.029983558	1.6369274	0.53743285
3.399281	0.5007979	1.222094	0.03309972	1.6432894	0.46354538
3.4571633	0.5118042	1.2874813	0.029988896	1.627889	0.5279734
3.293855	0.4847343	1.1233106	0.03305785	1.6527523	0.5099088
3.4451444	0.5296999	1.2240298	0.032761328	1.6586535	0.46480602
3.4085455	0.5548771	1.1817183	0.031466104	1.6404837	0.47880942
3.3798444	0.48181987	1.2336624	0.0294929	1.6348695	0.5037788
3.377513	0.49963295	1.1888012	0.02996124	1.6591175	0.48318452
3.2570071	0.5341962	1.0504508	0.032356486	1.6400036	0.5302036
3.2719176	0.45052117	1.1407866	0.03033908	1.6502707	0.50066173
3.2135382	0.47666025	1.0647447	0.02919538	1.6429379	0.48857835
3.334926	0.502079	1.146876	0.030120322	1.6558505	0.45849076
3.4139252	0.5132791	1.2168436	0.030737808	1.6530646	0.5262315
3.3715897	0.49625686	1.2175626	0.030003715	1.6277667	0.5280666
3.252953	0.51874167	1.0604587	0.03022452	1.643528	0.46201298
3.4624891	0.5166526	1.2450486	0.031323917	1.6694639	0.46000054
3.228188	0.50960314	1.0391344	0.030308878	1.6491417	0.4497445
3.3706503	0.5241481	1.159442	0.03380894	1.6532514	0.52546895
3.3854208	0.51380277	1.1775725	0.030145463	1.6638999	0.47131956
3.3122215	0.52663517	1.121495	0.029853616	1.6342375	0.4773574
3.517678	0.5747322	1.2690209	0.031867445	1.6420574	0.421602
3.364813	0.53479075	1.1526713	0.029998224	1.6473529	0.43017638
3.7455688	0.5749007	1.5037334	0.029958772	1.6369762	0.42738354
3.2799745	0.5072509	1.1029327	0.031017141	1.6387739	0.44352394
3.4546535	0.54309756	1.2166442	0.031383194	1.6635289	0.51862097
3.327035	0.47847676	1.1610878	0.03041679	1.6570535	0.54078066
3.398333	0.49035922	1.2250475	0.030306745	1.6526195	0.49846208
3.3996348	0.5019797	1.2343036	0.0314795	1.631872	0.4682263
3.2400098	0.463472	1.1034675	0.029713025	1.6433573	0.44898972
3.522244	0.5601679	1.2744725	0.031307805	1.6562957	0.475973
3.4731987	0.54044175	1.2631136	0.034896817	1.6347466	0.5311704
3.305132	0.49690664	1.1335757	0.031809386	1.6428404	0.5476575
3.3257804	0.49999645	1.1489625	0.030836038	1.6459856	0.46404588
3.6192243	0.5222376	1.4259305	0.03187269	1.6391838	0.47220927
3.4077144	0.50890714	1.2172894	0.031752575	1.6497653	0.529921
3.431725	0.48993784	1.2750287	0.029772311	1.636986	0.5293465
3.528069	0.53751445	1.31946	0.029585503	1.6415092	0.49161372
3.2606244	0.48699117	1.0947206	0.029731171	1.6491816	0.486557
3.327827	0.5252367	1.1307626	0.030022562	1.6418049	0.50952566
3.4126651	0.5167514	1.2029984	0.03034987	1.6625656	0.50113815
3.3133836	0.48797965	1.1719944	0.029862389	1.623547	0.50609255
3.363195	0.47841746	1.2146482	0.02971196	1.6404173	0.48013616
3.3851664	0.5253946	1.1764498	0.030041013	1.653281	0.5261993
3.421254	0.5393824	1.2106233	0.030383313	1.6408648	0.51998174
3.2784305	0.4637718	1.140418	0.030484512	1.6437562	0.49244502
3.3993526	0.53665525	1.1874881	0.030005932	1.6452034	0.4397098
3.3106139	0.5015842	1.1094501	0.02942504	1.6701547	0.4562888
3.305434	0.5193031	1.1061065	0.031093804	1.6489305	0.46795487
3.2693787	0.5221395	1.0673575	0.030378396	1.6495031	0.4735458
3.3284545	0.5002749	1.1559546	0.03097976	1.6412451	0.55674803
3.394969	0.5251	1.2066727	0.03192343	1.6312728	0.47329903
3.3364253	0.50916815	1.1232648	0.036277443	1.6677148	0.41369885
3.340436	0.509901	1.1702727	0.03004969	1.6302125	0.43219447
3.3521204	0.5391569	1.1455717	0.03292314	1.6344684	0.52806425
3.2521353	0.4483298	1.1200838	0.03163191	1.6520898	0.54766035
3.457392	0.6117779	1.1622014	0.03377227	1.6496404	0.51350754
3.2623754	0.50581294	1.0763125	0.029864557	1.6503851	0.48626816
3.2904449	0.49343264	1.1353812	0.032352068	1.6292789	0.4412162
3.2534003	0.48160928	1.0702989	0.030018013	1.671474	0.46227247
3.2293963	0.5189943	1.0343293	0.030806303	1.6452663	0.49093577
3.4717062	0.49148455	1.3118829	0.031553537	1.6367851	0.55594033
3.332459	0.47003403	1.1891668	0.030364309	1.6428938	0.5244092
3.305587	0.51839244	1.1250037	0.030133054	1.6320579	0.49670744
3.3037302	0.50286216	1.1195664	0.031699385	1.6496024	0.42643833
3.4457505	0.5815028	1.1905572	0.033060562	1.6406298	0.42255345
3.362185	0.48345998	1.206924	0.02966515	1.6421361	0.5279752
3.4457748	0.5654706	1.2064079	0.03191428	1.641982	0.47226578
3.313414	0.51516545	1.1255016	0.032257818	1.6404893	0.542201
3.4745536	0.5611404	1.238491	0.031694185	1.643228	0.50215983
3.3022957	0.4912213	1.1224523	0.030118372	1.6585038	0.49926814
3.4619007	0.51156783	1.2644695	0.031082144	1.6547813	0.4754507
3.3870401	0.52742195	1.1910224	0.03149058	1.6371056	0.46752948
3.2483745	0.5307692	1.0380871	0.031879336	1.6476387	0.48244455
3.4473844	0.5078776	1.2715676	0.030835398	1.6371038	0.5234357
3.3847942	0.4566364	1.243913	0.032114197	1.6521306	0.5145107
3.2998211	0.47637084	1.1523972	0.031572282	1.6394808	0.59006083
3.3159132	0.5298567	1.0954429	0.02962358	1.6609901	0.49350023
3.170918	0.46751153	1.0297457	0.030963432	1.6426973	0.44614223
3.2518227	0.51308113	1.0523334	0.029747408	1.656661	0.46147802
3.35643	0.4782881	1.2153139	0.030252978	1.6325749	0.54633677
3.2219524	0.5510066	0.9828564	0.029896885	1.6581926	0.4646471
3.199263	0.49479443	1.016636	0.030853	1.6569796	0.5438463
3.4089322	0.5088583	1.2359154	0.030176714	1.633982	0.5510243
3.2725575	0.5439607	1.0922141	0.03167539	1.6047075	0.47654182
3.3810906	0.49235308	1.2167625	0.03196631	1.6400087	0.46481442
3.2566411	0.51200235	1.0787163	0.02954231	1.6363802	0.47495508
3.4494815	0.50433624	1.2808042	0.02974234	1.6345987	0.48563486
3.4879682	0.47023556	1.3449173	0.029682867	1.6431326	0.5459384
3.3070264	0.4843322	1.1372068	0.029929599	1.6555579	0.51020205
3.2038984	0.46897516	1.0573318	0.032176126	1.6454153	0.420131
3.3353348	0.48874515	1.173326	0.030330114	1.6429336	0.46157277
3.5358622	0.53352183	1.3090885	0.029850353	1.6634014	0.39801267
3.3492284	0.4973499	1.1901159	0.030596012	1.6311663	0.50737953
3.2532043	0.47379416	1.1110008	0.03049109	1.6379182	0.5548059
3.357802	0.5021755	1.1827655	0.03176615	1.6410948	0.5402814
3.1079583	0.4539281	0.9601425	0.031265005	1.6626229	0.4925831
3.322332	0.4834346	1.1751168	0.03078784	1.6329926	0.4767553
3.204701	0.43899548	1.0996194	0.030264985	1.6358211	0.48494393
3.318643	0.52865225	1.1249448	0.031854484	1.6331916	0.5365797
3.2544336	0.55319667	1.0172768	0.031805087	1.6521549	0.51983815
3.1221678	0.46718615	0.9809402	0.029827153	1.6442142	0.51111805
3.2613049	0.48964995	1.0994349	0.030039843	1.64218	0.4748206
3.3292718	0.4865004	1.1776483	0.031150516	1.6339728	0.5221869
3.2586722	0.46693072	1.0984261	0.029715216	1.6636	0.5066042
3.3396301	0.48361203	1.181032	0.029880501	1.6451056	0.5705979
3.5030875	0.5284678	1.3136511	0.029902127	1.6310667	0.5263567
3.2818165	0.5028193	1.0911613	0.029988194	1.6578479	0.5163586
3.3117955	0.5017029	1.128967	0.030230634	1.6508951	0.49380904
3.373838	0.48141813	1.2106823	0.02986681	1.6518707	0.52690625
3.2525952	0.4647345	1.1187557	0.029795432	1.6393095	0.5449143
3.3393888	0.5463853	1.1300509	0.030326873	1.6326258	0.54203916
3.197691	0.462852	1.0684757	0.030706326	1.6356568	0.561792
3.247482	0.47419223	1.0947692	0.030515986	1.6480045	0.5044161
3.3394756	0.54381156	1.1321309	0.03262329	1.63091	0.51016575
3.417698	0.55253446	1.1874776	0.03567467	1.6420112	0.3947798
3.1642528	0.4334135	1.0501716	0.029683009	1.6509848	0.42665082
2.9933777	0.46886957	0.8349458	0.032552097	1.6570106	0.51728195
3.4780233	0.52494884	1.2953285	0.030112687	1.6276332	0.5759261
3.378313	0.5092108	1.1929339	0.030270316	1.645898	0.5018656
3.26512	0.5237772	1.0575194	0.029989082	1.6538341	0.43097487
3.1948707	0.51616985	1.0156546	0.02958345	1.633463	0.45372748
3.5833075	0.5597169	1.3370835	0.029016303	1.657491	0.43514323
3.131593	0.49017286	0.95650077	0.029960595	1.6549587	0.50895953
3.192163	0.5114923	1.0124876	0.030023016	1.63816	0.46875507
3.347199	0.56968933	1.1054564	0.03177011	1.6402831	0.50285935
3.2044396	0.47715107	1.0535696	0.030463105	1.643256	0.52369016
3.1300225	0.49782348	0.9660063	0.029560003	1.6366327	0.5260873
3.3929434	0.4701363	1.2541976	0.02919975	1.6394098	0.527666
3.307852	0.5207475	1.1166365	0.02977658	1.6406915	0.4747669
3.2722216	0.45199424	1.1568594	0.030267088	1.6331007	0.48271868
3.2721603	0.4911606	1.1057556	0.03052966	1.6447144	0.45136443
3.3192291	0.49974912	1.1506531	0.029651176	1.6391758	0.5170898
3.3544757	0.5286915	1.1445606	0.030839413	1.6503842	0.5034742
3.34403	0.4866016	1.1860313	0.030431014	1.6409659	0.48166776
3.2969174	0.5758563	1.0556923	0.03008919	1.6352797	0.45919552
3.26545	0.48292246	1.1156617	0.03206425	1.6348016	0.52234024
3.3032897	0.49078655	1.149072	0.03054233	1.6328888	0.52275896
3.2028701	0.5396008	1.0002744	0.029910939	1.6330839	0.50234723
3.30324	0.516469	1.1080153	0.032221228	1.6465347	0.506564
3.281822	0.54421544	1.0787507	0.030153077	1.6287026	0.4740252
3.384576	0.5207982	1.1826596	0.030473096	1.6506451	0.39960852
3.2733731	0.52958226	1.0649784	0.03209233	1.64672	0.48981762
3.3020606	0.50611186	1.1351502	0.032075286	1.6287234	0.560911
3.2596788	0.47326243	1.1233187	0.029972725	1.6331251	0.5798538
3.4415183	0.52290505	1.2331578	0.038622405	1.646833	0.43213415
3.4046228	0.5980499	1.1293906	0.03377146	1.6434109	0.4709918
3.2419426	0.47542292	1.1009401	0.030212697	1.6353667	0.4785426
3.634521	0.5108045	1.4522064	0.03138806	1.640122	0.5090798
3.2448082	0.49122846	1.0898902	0.03177149	1.6319181	0.49132705
3.303296	0.5016146	1.1396834	0.031216487	1.6307817	0.5201163
3.4946342	0.53096557	1.2811298	0.0322465	1.6502923	0.53015745
3.268472	0.5161053	1.0842781	0.030839961	1.6372488	0.5593627
3.4249775	0.49579182	1.2458653	0.032790497	1.6505299	0.4782442
3.3257365	0.5543388	1.0931089	0.031818494	1.6464703	0.48071706
3.2816124	0.5183699	1.1172616	0.031542443	1.6144384	0.47545326
3.2030718	0.5479304	0.97176754	0.030453451	1.6529205	0.4635334
3.417625	0.509267	1.2290941	0.03051936	1.6487443	0.52723956
3.2366989	0.43751508	1.1285403	0.030756468	1.6398871	0.5484998
3.4111977	0.48592484	1.2556312	0.030126696	1.6395152	0.51680243
3.243809	0.53097874	1.039038	0.031523656	1.6422684	0.47628605
3.2502298	0.4687937	1.1004821	0.030972697	1.6499813	0.4437698
3.230546	0.50307804	1.0472997	0.031055236	1.6491132	0.40273756
3.248576	0.48723724	1.0774086	0.032669596	1.6512607	0.5025469
3.278813	0.5212549	1.0831257	0.030695286	1.6437371	0.5113208
3.3627381	0.5266522	1.163924	0.030262679	1.6418993	0.48013318
3.4417706	0.5253334	1.2267547	0.030121474	1.6595609	0.44573197
3.3399677	0.5163517	1.1537004	0.0301476	1.6397679	0.46083224
3.2520218	0.53745055	1.0409372	0.029836096	1.643798	0.44861943
3.2797744	0.4767266	1.1475052	0.031577602	1.623965	0.5541502
3.3032527	0.5275357	1.0917706	0.030708782	1.6532376	0.47871238
3.2801478	0.49941173	1.1244231	0.0296828	1.6266301	0.5466685
3.451268	0.4897992	1.2870995	0.033726346	1.640643	0.46602866
3.3506095	0.52013767	1.1628621	0.031167135	1.6364427	0.439126
3.2897682	0.5070896	1.1102734	0.029710952	1.6426945	0.46941704
3.1603599	0.50375974	0.9778476	0.029698286	1.6490544	0.478119
3.4039416	0.5053501	1.2200539	0.02912892	1.6494087	0.47798032
3.3916788	0.5015547	1.2256527	0.030931463	1.6335399	0.5243182
3.3145323	0.43781817	1.2054656	0.032636207	1.6386123	0.53655183
3.2199004	0.50239265	1.0357023	0.030976534	1.650829	0.5098516
3.274795	0.50596344	1.1128182	0.029867653	1.6261456	0.5450492
3.1202192	0.4933124	0.94147503	0.030876696	1.6545551	0.500967
3.3749728	0.56199616	1.1313611	0.03441561	1.6472003	0.46477968
3.2246459	0.48481214	1.0639486	0.032013915	1.6438713	0.38642508
3.2533667	0.51933324	1.0741328	0.031879533	1.6280209	0.45913857
3.167552	0.56019366	0.9188494	0.030380698	1.6581283	0.46641415
3.2320871	0.5251162	1.0360818	0.0310401	1.639849	0.49612054
3.3796186	0.50703174	1.2155759	0.031096967	1.6259141	0.48348808
3.3851428	0.4989984	1.2074828	0.030527256	1.6481342	0.48656717
3.2449086	0.52452844	1.0488195	0.030047292	1.6415132	0.42934486
3.40098	0.51614404	1.2051994	0.030143203	1.6494933	0.42211062
3.3936887	0.48191577	1.2262019	0.03192934	1.6536417	0.48760557
3.3355973	0.5210377	1.1335458	0.03375259	1.6472613	0.52276134
3.210846	0.46104896	1.0733235	0.03166051	1.644813	0.54183435
3.2694995	0.5396137	1.0568737	0.032130007	1.6408823	0.518101
3.3265138	0.52308315	1.1536413	0.030049657	1.6197399	0.49803123
3.2523942	0.5069219	1.0659797	0.02981197	1.6496806	0.49775282
3.197634	0.48422635	1.0460045	0.030440832	1.6369623	0.4568525
3.126758	0.42385274	1.0300357	0.031050883	1.6418188	0.546545
3.1911745	0.52322066	1.0254099	0.031338423	1.6112056	0.49292997
3.3508363	0.47013432	1.2045513	0.030338535	1.6458122	0.48903704
3.265922	0.46772134	1.1431134	0.03047579	1.6246114	0.48588148
3.2713895	0.45493796	1.1529012	0.030534012	1.6330161	0.5498228
3.3734603	0.5268663	1.1915655	0.03139036	1.6236383	0.46760595
3.2092843	0.4815086	1.0687075	0.030194113	1.628874	0.54513305
3.3882742	0.4996174	1.2320862	0.02967059	1.6269	0.49779952
3.2154384	0.49567518	1.057966	0.029846907	1.6319503	0.4555897
3.1541014	0.4919046	1.0204859	0.029751617	1.6119595	0.48858878
3.365253	0.47633854	1.2062999	0.030888164	1.6517265	0.49197933
3.3293679	0.49594375	1.1572964	0.029360253	1.6467675	0.48069045
3.23621	0.45724663	1.1148931	0.031246401	1.6328241	0.45965868
3.6735537	0.4889161	1.5271622	0.030843826	1.6266317	0.5093382
3.1924992	0.44585586	1.0786458	0.03019321	1.6378045	0.47371286
3.2663255	0.4739923	1.1407577	0.029511519	1.6220639	0.45792496
3.1790352	0.56179976	1.0154884	0.028820787	1.5729264	0.52604985
3.3009663	0.5281488	1.1236752	0.031424183	1.6177182	0.5096265
3.2245507	0.50364983	1.0752317	0.030092577	1.6155765	0.4620545
3.2071369	0.5306666	1.0120853	0.030209202	1.6341757	0.41616547
3.050941	0.46140563	0.9586236	0.03062372	1.6002882	0.53354275
3.3070548	0.47491187	1.1562773	0.030980492	1.6448852	0.54427826
3.1730022	0.49285305	1.046429	0.030761939	1.6029582	0.53310764
3.21353	0.49921405	1.0809789	0.031136785	1.6022004	0.54552305
3.4089546	0.51212364	1.2346587	0.029495439	1.6326771	0.46671635
3.2606316	0.49070758	1.1411297	0.030956278	1.5978379	0.5422165
3.338242	0.49969417	1.1904557	0.029612765	1.6184793	0.5476535
3.1135948	0.46331227	1.0240977	0.02997721	1.5962077	0.53696084
3.2170386	0.47329518	1.0858068	0.030826759	1.6271099	0.53507733
3.3223064	0.49377915	1.1833274	0.029356055	1.6158439	0.5242463
3.260316	0.5253937	1.0879655	0.029396418	1.6175603	0.4851032
3.2282774	0.46078795	1.1333544	0.03059785	1.6035371	0.5213615
3.1521907	0.44889718	1.0678064	0.0300998	1.6053872	0.49813995
3.3705316	0.5107213	1.221305	0.030127142	1.6083782	0.5066825
3.192224	0.43886778	1.1399469	0.0330328	1.5803764	0.5573708
3.4892702	0.49260482	1.3635626	0.02953002	1.6035727	0.48091137
3.3652418	0.50380206	1.205503	0.029722143	1.6262146	0.460264
3.3238206	0.48026317	1.204303	0.03132348	1.6079309	0.525748
3.15631	0.44254145	1.0585543	0.031430475	1.623784	0.5254004
3.2199051	0.46877784	1.1009852	0.030836739	1.6193054	0.5342748
3.193079	0.4776008	1.1141717	0.030967101	1.5703394	0.5221795
3.1905637	0.42832798	1.1241877	0.029444246	1.608604	0.56170106
3.1816008	0.46300048	1.0860996	0.030614194	1.6018867	0.53034115
3.2337258	0.48632532	1.1328912	0.0307802	1.5837293	0.55883783
3.144132	0.50213885	1.023175	0.031570993	1.5872469	0.52392006
3.3369846	0.5121166	1.194489	0.029537443	1.6008415	0.5723139
3.1940923	0.47156945	1.1231441	0.0296337	1.5697451	0.54923373
3.304947	0.47785658	1.1779537	0.030463941	1.6186728	0.50041246
3.234779	0.5269167	1.0747329	0.031755485	1.6013739	0.5217974
3.173068	0.47796315	1.0581485	0.03024251	1.6067138	0.5443155
3.5816352	0.59149534	1.3627374	0.030435953	1.5969667	0.49881712
3.1653404	0.4895532	1.039505	0.03007849	1.6062038	0.5253319
3.1895254	0.488034	1.0845114	0.030526364	1.5864536	0.5621941
3.1773534	0.47825488	1.0428071	0.0311792	1.6251122	0.5422208
3.2437096	0.48558146	1.1584879	0.03134714	1.568293	0.6038047
3.1680393	0.44252682	1.1382444	0.031232616	1.5560355	0.5579784
3.1842904	0.49613124	1.0271512	0.030484993	1.6305231	0.50871736
3.3052099	0.50686103	1.16207	0.02988861	1.6063902	0.5234667
3.2112622	0.5076124	1.0666492	0.03045673	1.6065438	0.5266639
3.2857258	0.48800522	1.1966457	0.032734342	1.5683405	0.60725904
3.181929	0.49168882	1.0528568	0.03092973	1.6064539	0.58801293
3.3152146	0.5329832	1.158612	0.03049154	1.5931277	0.5384924
3.1423454	0.47277662	1.041251	0.031583283	1.5967346	0.5157836
3.3367324	0.51479226	1.2193162	0.030165449	1.5724586	0.5315448
3.2596247	0.49608678	1.1379852	0.030312113	1.5952404	0.5117759
3.34001	0.51591694	1.213465	0.030888565	1.5797393	0.5578968
3.267592	0.4999926	1.1384225	0.031174544	1.5980021	0.56107163
3.2447762	0.4974919	1.1410614	0.031156756	1.5750661	0.5682103
3.3778853	0.535327	1.2274177	0.032773994	1.5823666	0.542863
3.2205281	0.46513695	1.139442	0.030512184	1.585437	0.54570067
3.2613952	0.48116404	1.1709844	0.030678893	1.578568	0.5538741
3.0701568	0.4468695	0.9891967	0.03060722	1.6034834	0.5528109
3.186357	0.51150644	1.0377026	0.030988343	1.6061597	0.54619104
3.2328184	0.5121908	1.1223981	0.031096384	1.567133	0.58704686
3.5071197	0.5158431	1.3671194	0.029930694	1.5942264	0.5533415
3.237874	0.49563962	1.122683	0.032057244	1.5874939	0.5332502
3.169559	0.509901	1.0374408	0.029797904	1.5924193	0.54140854
3.1582708	0.47080448	1.0858928	0.030788466	1.570785	0.58630013
3.0649424	0.46143168	0.97559476	0.03006173	1.5978544	0.55421364
3.2778292	0.4912027	1.181865	0.03149697	1.5732644	0.57777894
3.4542794	0.5680502	1.2695683	0.029424267	1.5872366	0.54254866
3.2776492	0.49294224	1.1545682	0.030386694	1.5997521	0.5596014
3.1644726	0.47453225	1.1152816	0.03147248	1.5431864	0.6184532
3.1983023	0.44687915	1.1157767	0.029893856	1.6057525	0.4971136
3.2460697	0.49904013	1.1319655	0.031288393	1.5837755	0.5150037
3.2157638	0.48664328	1.1058214	0.032010846	1.5912884	0.56301737
3.2005017	0.45032325	1.1562054	0.031912945	1.5620599	0.606223
3.0954823	0.47179663	1.0063417	0.032110374	1.5852337	0.60731065
3.1503298	0.43409908	1.1064724	0.03034576	1.5794127	0.602118
3.2450085	0.4797051	1.1444166	0.033671044	1.5872158	0.47880965
3.2286644	0.44823015	1.1765418	0.030011317	1.5738811	0.55719924
3.0854673	0.49057174	0.9679234	0.030256603	1.5967157	0.5696082
3.2988997	0.4753524	1.209849	0.030510979	1.5831873	0.5750874
3.242763	0.4507353	1.1752592	0.031160641	1.5856078	0.5320387
3.172254	0.48655587	1.0752645	0.03006977	1.580364	0.5240982
3.2935252	0.5037197	1.1673801	0.033370197	1.5890552	0.5788034
3.20794	0.4806959	1.157383	0.030851278	1.5390098	0.6244463
3.2869902	0.48622406	1.178407	0.031731796	1.5906272	0.60031855
3.148016	0.526777	0.9927866	0.031381454	1.5970709	0.48792312
3.229208	0.4849154	1.1086631	0.030375302	1.605254	0.52141285
3.1060734	0.46982262	1.0302515	0.031058632	1.5749404	0.58857024
3.1644163	0.5178696	1.0456715	0.03174797	1.5691273	0.5839769
3.1703641	0.47941577	1.0621619	0.030862687	1.5979238	0.5398765
3.2235425	0.46032044	1.1672814	0.030623674	1.5653169	0.57564807
3.1892622	0.5489005	1.0678809	0.03261675	1.5398641	0.61756754
3.212937	0.51128197	1.1098089	0.033368614	1.5584778	0.55502677
3.452352	0.48258978	1.3509903	0.031727143	1.5870448	0.5294752
3.2491992	0.46247917	1.1921506	0.029907057	1.5646623	0.569117
3.2176719	0.470829	1.1086328	0.031706158	1.6065041	0.59692854
3.295886	0.51758695	1.1770467	0.03069149	1.5705609	0.6103636
3.2862053	0.46354678	1.2378612	0.03161687	1.5531803	0.6354306
3.0370045	0.45849296	0.96170413	0.0306239	1.5861835	0.57834345
3.2965221	0.5404643	1.157506	0.031522222	1.5670297	0.5244354
3.368103	0.5183008	1.2593024	0.030133232	1.5603666	0.6005199
3.1641872	0.48835894	1.12843	0.030953988	1.5164442	0.6453272
3.2039924	0.46706998	1.1459491	0.03045205	1.5605212	0.5950811
3.3214645	0.4777729	1.2664292	0.030767852	1.5464947	0.58205765
3.1750107	0.5145539	1.0702512	0.031502105	1.5587032	0.52657616
3.0343351	0.46694317	0.93025076	0.03209974	1.6050415	0.46788806
3.2152884	0.45006078	1.1709448	0.031051159	1.5632315	0.53979933
3.1557367	0.49733862	1.0358115	0.031422444	1.5911644	0.51737976
3.2490807	0.46774668	1.2038199	0.030509152	1.5470048	0.5648737
3.198018	0.4650876	1.1287484	0.032188058	1.5719938	0.59272933
2.9965568	0.48138452	0.9173061	0.029388092	1.5684781	0.5494192
3.1101441	0.47672817	1.0355062	0.030407425	1.5675023	0.5709182
3.2849994	0.48812142	1.2454873	0.030981585	1.5204093	0.65437835
3.0493307	0.4586404	0.9968897	0.032462668	1.5613378	0.5495055
3.1366076	0.5276978	0.99258935	0.033010956	1.5833095	0.52881044
3.2254825	0.4756425	1.1610894	0.031144284	1.5576063	0.58263975
3.112767	0.47619423	1.0483894	0.031133391	1.55705	0.5714961
3.202763	0.46399105	1.1772883	0.032692704	1.5287911	0.5974324
3.1640353	0.4329542	1.1340523	0.030914284	1.5661144	0.59439147
3.0523887	0.47725594	0.9843471	0.030298885	1.5604868	0.5808263
3.0608144	0.50778455	1.0031424	0.030003484	1.5198839	0.597356
3.378563	0.5284404	1.2806463	0.030968059	1.5385082	0.58764654
3.190922	0.47864938	1.1447937	0.030188026	1.5372909	0.5845965
3.0975251	0.4617648	1.0782675	0.031863548	1.525629	0.63097304
3.0203476	0.4220603	1.0275426	0.031112636	1.5396323	0.58993095
3.1156006	0.475956	1.0636556	0.030556262	1.5454327	0.5723984
3.1216645	0.4534813	1.0857608	0.031394176	1.5510284	0.5427456
3.0302725	0.4851279	1.0145625	0.031020813	1.4995613	0.6436806
3.1074088	0.48192078	1.0245016	0.030620677	1.5703657	0.57743204
3.250025	0.5149735	1.1624317	0.031259276	1.5413606	0.58186007
3.1267252	0.5038934	1.076765	0.029819462	1.5162475	0.6058757
3.232043	0.44273633	1.2083073	0.02996476	1.5510347	0.5794806
3.0433364	0.47744387	0.9910747	0.03055394	1.5442638	0.58292335
3.1265266	0.4738176	1.1185441	0.03173984	1.5024252	0.6535296
3.1031053	0.4748677	1.0644966	0.03163686	1.5321043	0.6162468
3.0553908	0.558483	0.92507046	0.031111171	1.540726	0.58715403
3.0976562	0.45044428	1.0356134	0.03161441	1.5799841	0.57474744
3.2373457	0.4969161	1.1407616	0.030773744	1.5688941	0.52093756
3.1296973	0.46664482	1.124097	0.032698587	1.5062568	0.6545614
3.1524792	0.54575276	0.98127115	0.030420717	1.5950346	0.5115886
3.1257806	0.4451552	1.0644649	0.031209618	1.584951	0.5763525
3.30785	0.514101	1.2089521	0.03309484	1.5517023	0.57047796
3.0291078	0.45312464	1.0076952	0.031357728	1.5369302	0.6332491
3.13568	0.48305622	1.0580201	0.031117797	1.5634856	0.5692369
3.2970486	0.48349383	1.2159579	0.030245814	1.5673511	0.5617615
3.2451825	0.4420842	1.2156057	0.02995716	1.5575353	0.56208277
3.204466	0.4670043	1.1711491	0.029789632	1.5365231	0.5548536
3.1976244	0.45498523	1.1668227	0.03103011	1.5447865	0.58361316
3.1730812	0.4605601	1.1336496	0.030787056	1.5480845	0.56787217
3.1722026	0.46990216	1.1259193	0.030454364	1.5459268	0.61180574
3.0749626	0.49646193	1.010412	0.03034753	1.5377412	0.6000902
3.1926312	0.49279824	1.1072148	0.030620098	1.5619981	0.5317435
2.9966033	0.45843327	0.97363204	0.030073296	1.5344646	0.5849688
3.0544472	0.5303431	0.94132346	0.031876706	1.5509037	0.56974864
3.100998	0.51409924	1.022143	0.03123445	1.5335214	0.61656415
3.147986	0.5187604	1.0585487	0.029934105	1.5407428	0.58848894
2.9950557	0.47650343	0.97148705	0.030917067	1.516148	0.6035171
3.521227	0.48022485	1.4984255	0.029293092	1.5132837	0.60780686
3.1636782	0.53330445	1.0719562	0.03012044	1.5282972	0.6144617
3.1604977	0.48055577	1.1029158	0.03067385	1.5463521	0.5561234
3.0017214	0.50438976	0.9122796	0.030243848	1.5548079	0.53976
3.1023245	0.44285715	1.1307654	0.030399933	1.4983021	0.6539569
3.1114516	0.46763426	1.0978043	0.03023285	1.5157802	0.64841473
3.0863624	0.42169166	1.157553	0.03036735	1.4767501	0.6674178
3.0678926	0.5219798	0.96051675	0.03187961	1.5535164	0.5908469
3.0622835	0.44158623	1.071137	0.029882189	1.5196784	0.6368856
3.1805694	0.49121705	1.1245816	0.02991788	1.534853	0.6442467
2.9748507	0.47826293	0.9450913	0.030095212	1.5214013	0.62002355
3.0588317	0.4595198	1.0185144	0.02939519	1.5514024	0.6369636
3.0398414	0.445199	1.0107212	0.029993791	1.5539274	0.581607
3.1234148	0.47560877	1.1200607	0.030006766	1.4977386	0.6630062
3.0504696	0.49077034	0.99220204	0.030099692	1.5373975	0.59115756
3.1759815	0.4691298	1.1390541	0.029906254	1.5378914	0.57363707
3.0321875	0.4694552	0.9943374	0.030456899	1.537938	0.58539724
3.0859113	0.44812113	1.1072166	0.029486008	1.5010874	0.63852805
3.1683998	0.46678796	1.1637906	0.028879855	1.5089414	0.6549809
2.9906554	0.45992562	0.9863073	0.029522818	1.5148998	0.6096597
3.133065	0.5403209	1.0343775	0.03394013	1.5244267	0.5851049
3.1804354	0.4687323	1.1504711	0.030164909	1.5310674	0.608231
3.0074277	0.48022097	0.9976978	0.030863397	1.4986455	0.6155726
3.1005597	0.44642657	1.1142453	0.030565722	1.5093222	0.6257264
3.061672	0.42318356	1.06619	0.031381376	1.540917	0.61035323
3.131351	0.5147382	1.0430589	0.0298862	1.5436676	0.56917095
3.1126418	0.4918416	1.0087359	0.031205432	1.580859	0.49149495
3.1558588	0.48699155	1.1552925	0.030787248	1.4827875	0.6207925
3.0928717	0.47884572	1.0791214	0.030176055	1.5047286	0.640085
3.046816	0.45484662	1.0443046	0.029673263	1.5179915	0.62308145
3.2266793	0.5168618	1.1429315	0.03059375	1.5362922	0.5955858
3.2691045	0.50762045	1.2093979	0.030193845	1.5218923	0.5298277
3.1285186	0.5121911	1.0475061	0.033126697	1.5356946	0.592286
3.169691	0.46067113	1.1477411	0.03144575	1.5298331	0.6204727
3.1435285	0.5225185	1.0648029	0.030773956	1.525433	0.60404223
3.0883768	0.52521825	1.0324266	0.029807078	1.5009248	0.6202301
3.1843565	0.4711796	1.1522398	0.032162614	1.5287744	0.54682386
3.2224898	0.55363584	1.0967759	0.031792603	1.5402856	0.5747317
3.1774836	0.48293465	1.1572882	0.03057166	1.5066888	0.6299324
3.1453269	0.5249461	1.0785978	0.03075116	1.5110319	0.63240254
3.1436474	0.46391317	1.1639278	0.030040946	1.4857655	0.64263344
3.0710707	0.47285008	1.0764301	0.030951602	1.4908389	0.6825849
3.1605263	0.54223275	1.0497992	0.03278001	1.5357144	0.5558295
3.057868	0.50137895	0.97185683	0.03170425	1.552928	0.5584551
2.9209933	0.47779065	0.8752239	0.029934447	1.5380445	0.58065623
3.263029	0.46208847	1.2115347	0.032093275	1.5573127	0.59629726
3.2127097	0.5325762	1.0989453	0.030019628	1.5511684	0.6038454
3.171667	0.49392176	1.1075945	0.029349752	1.540801	0.5620744
3.219314	0.5200304	1.1383678	0.029744465	1.5311716	0.5780264
2.9624984	0.466681	0.9833329	0.029452048	1.4830325	0.6620908
3.2155042	0.5055715	1.1644505	0.029821381	1.5156605	0.64699334
3.1368594	0.46515748	1.1214294	0.031391434	1.5188811	0.6226074
3.0041418	0.46523625	1.0055096	0.031328466	1.5020676	0.6562177
3.1295228	0.46143714	1.1386266	0.029482992	1.4999762	0.65370584
3.1652536	0.51099896	1.1082088	0.030526586	1.5155191	0.6388822
3.1433403	0.48562765	1.0944331	0.031556286	1.5317235	0.5932491
3.095796	0.46561885	1.0629599	0.03189801	1.5353193	0.62387437
3.2375603	0.50211215	1.1585886	0.029632067	1.5472274	0.56601334
3.0672112	0.4918601	1.0466545	0.030064095	1.4986326	0.62203187
3.253427	0.48509	1.1955323	0.033400793	1.5394038	0.6072863
3.0685067	0.47842646	1.0562363	0.0319305	1.5019133	0.61790943
3.1516802	0.49551842	1.100446	0.031693153	1.5240226	0.6472825
2.904683	0.46489292	0.9093002	0.02991584	1.5005741	0.582264
3.0375855	0.47020888	0.97146344	0.032048475	1.5638647	0.5241273
3.0148468	0.45549193	1.0177555	0.030254632	1.5113447	0.594553
3.0390713	0.4691262	1.0283372	0.031931326	1.5096763	0.64496315
3.02672	0.4526932	1.0335344	0.030228442	1.5102642	0.6360228
3.122234	0.49695927	1.0917952	0.031981647	1.501498	0.6369607
3.1841788	0.5279857	1.1557145	0.031700943	1.4687777	0.6604287
3.057442	0.4809176	1.0258399	0.029503588	1.5211807	0.60426044
3.062377	0.49920827	1.030031	0.030899348	1.5022383	0.6148695
3.14527	0.49538273	1.1276585	0.030995198	1.4912335	0.66532266
3.2875485	0.5099529	1.2180549	0.031683505	1.5278573	0.6054083
3.087103	0.46769416	1.0382478	0.02994658	1.5512142	0.5989083
3.003467	0.41687953	1.0280654	0.030397594	1.5281245	0.65716726
3.0651808	0.46704724	1.0660672	0.03140399	1.5006623	0.664328
3.042151	0.45221493	1.073936	0.02980295	1.486197	0.65369976
2.8921633	0.3985222	0.9309901	0.030251373	1.5323997	0.62527597
3.0875282	0.45132613	1.1173084	0.030404374	1.4884894	0.6564253
3.0445354	0.43434277	1.0831816	0.029415179	1.4975958	0.6804756
2.993583	0.46152845	1.0192912	0.029382324	1.4833809	0.68010956
3.013373	0.45546472	1.0240943	0.030127611	1.5036862	0.64560723
3.1842442	0.4365494	1.218796	0.029466365	1.4994322	0.6917601
2.9962232	0.43471035	1.05781	0.02927884	1.4744241	0.6807708
3.0963173	0.50104266	1.03008	0.0312122	1.5339826	0.59032965
3.0690284	0.45666033	1.0428679	0.031596772	1.5379033	0.61866736
3.3135164	0.46929908	1.2731373	0.030033953	1.5410461	0.59205306
3.118526	0.41994172	1.1415808	0.031195963	1.5258073	0.62527347
3.1469698	0.443113	1.1716928	0.029893443	1.5022705	0.6271002
3.135273	0.47152323	1.1436319	0.029773595	1.4903445	0.64200866
3.165015	0.47326356	1.1632502	0.028994845	1.4995064	0.6649752
3.0395677	0.41717094	1.1144719	0.028771421	1.4791533	0.69463205
3.1612034	0.49967524	1.0901954	0.032344148	1.5389886	0.5952264
3.0757093	0.44063264	1.0852307	0.029355403	1.5204906	0.6185187
3.025034	0.4831826	0.9777515	0.031313945	1.5327857	0.58483684
3.1901112	0.49444497	1.1554921	0.029959816	1.5102141	0.68124557
2.8836875	0.45555693	0.8884163	0.029851075	1.5098633	0.6345374
3.096479	0.44467294	1.1272571	0.03058112	1.493968	0.62494683
3.1731205	0.4497747	1.1618171	0.029796315	1.5317323	0.62965214
3.0079875	0.4378072	1.0355573	0.029551722	1.5050714	0.64678144
3.2679427	0.501904	1.2423176	0.031737983	1.4919832	0.6442821
3.163257	0.505196	1.1068232	0.029708989	1.5215291	0.6128025
3.1907172	0.4833765	1.1801198	0.030250207	1.4969709	0.6287762
3.1125965	0.44770193	1.1370927	0.030425226	1.4973764	0.6579037
3.156999	0.4743151	1.1377755	0.029590964	1.5153174	0.6322121
3.0081825	0.4897627	0.97712034	0.029827988	1.5114715	0.6259221
3.2076082	0.505367	1.1688428	0.030538918	1.5028596	0.66414165
3.0700243	0.42818633	1.1303054	0.029637147	1.4818954	0.6508086
3.0670881	0.43102837	1.103287	0.029079901	1.5036929	0.6587895
3.120503	0.44987643	1.165316	0.034451224	1.4708593	0.5998335
3.046386	0.45901033	1.033029	0.030373607	1.5239732	0.61958194
3.116489	0.5182613	1.0792911	0.03150754	1.4874293	0.6553502
3.0512123	0.48667896	1.0196228	0.03131707	1.5135937	0.60497177
3.1324215	0.4624613	1.1188476	0.031247823	1.5198649	0.6159504
3.1068316	0.49480933	1.0753282	0.030173557	1.5065205	0.6072055
3.0959191	0.48196077	1.091699	0.02990562	1.4923536	0.6232906
3.0541217	0.46835077	1.0033475	0.029993193	1.5524304	0.5898193
3.027545	0.44853148	1.0119709	0.031078883	1.5359635	0.6345697
3.1504323	0.4813112	1.1328906	0.031407487	1.5048231	0.6664127
3.0523138	0.45149425	1.0008767	0.0395717	1.5603713	0.51043546
3.2117243	0.5149463	1.1393235	0.03856004	1.5188946	0.49440268
3.0989761	0.43957877	1.1131313	0.03076804	1.5154979	0.61298835
3.1048121	0.45046216	1.0987923	0.03133522	1.5242224	0.5978787
3.2082295	0.47300166	1.2045164	0.03150466	1.499207	0.62772775
3.0054233	0.4263947	1.0253427	0.03275885	1.5209271	0.6499615
3.3224378	0.5278971	1.2604284	0.030096924	1.5040151	0.60342103
3.0890343	0.48349905	1.0474634	0.02955278	1.528519	0.6221638
3.215639	0.45068514	1.2569149	0.03085613	1.4771831	0.68969846
2.9535022	0.46478763	0.9647014	0.02987359	1.4941397	0.6369018
3.088441	0.4613912	1.0918727	0.030702854	1.5044743	0.631523
3.1620889	0.4622547	1.1400335	0.030584462	1.5292163	0.5836733
3.1487744	0.4476203	1.1605589	0.032351732	1.5082434	0.564232
3.131485	0.503891	1.136343	0.030865904	1.4603851	0.6711692
3.0863538	0.48321894	1.0588932	0.031819	1.5124226	0.59877944
3.015541	0.48755664	0.96811104	0.030143915	1.5297296	0.6116377
3.2313838	0.55961794	1.1336706	0.031352572	1.5067427	0.5892187
3.1588912	0.5215708	1.0900152	0.03144086	1.5158644	0.5346395
3.02072	0.44908082	1.0504435	0.031246422	1.4899493	0.5972752
3.0535645	0.47118837	1.0134716	0.031411827	1.5374926	0.60096323
3.1248682	0.45056477	1.120645	0.03424682	1.5194116	0.55066645
3.1479461	0.48940888	1.0845022	0.033123627	1.5409114	0.59607136
3.0179648	0.42623636	1.031435	0.030374482	1.529919	0.5832958
3.0863023	0.43968856	1.0982661	0.030552687	1.517795	0.58835006
3.121797	0.47354323	1.0878074	0.03326451	1.5271819	0.59184057
2.917564	0.43293014	0.9481226	0.03276798	1.5037432	0.66442573
3.0616455	0.49899304	1.0610684	0.032440122	1.4691439	0.6703974
3.1907	0.4726653	1.177405	0.03140399	1.5092258	0.65172243
3.14569	0.4735316	1.1603441	0.03345356	1.4783607	0.6013423
3.1172945	0.4931474	1.132647	0.029309895	1.4621904	0.66816616
3.0848205	0.46550906	1.0750852	0.030993082	1.5132332	0.6309052
3.1457033	0.46224886	1.1567168	0.02980421	1.4969335	0.65437937
2.941502	0.44776353	0.9791806	0.031069245	1.4834889	0.67231107
3.0942435	0.46742374	1.0711138	0.031056087	1.5246496	0.6056938
3.0267544	0.4337605	1.0886401	0.031298455	1.4730554	0.6885494
2.9864473	0.47997648	0.95785534	0.030362042	1.5182536	0.61222965
3.1766844	0.46138963	1.189666	0.02995982	1.4956689	0.65623915
3.2195783	0.47819436	1.2118893	0.031000242	1.4984944	0.64883053
3.1946936	0.49236664	1.1688626	0.031645354	1.5018191	0.61860234
3.0147994	0.41895694	1.0947294	0.030593773	1.4705193	0.6909431
3.0456314	0.48115844	1.0434381	0.031301524	1.4897332	0.6472983
3.0662384	0.50696087	1.0308337	0.03287601	1.4955678	0.62564176
2.9940922	0.45350903	1.0160747	0.029857775	1.4946508	0.67659223
3.2517982	0.48421076	1.2258055	0.029604452	1.5121775	0.63333106
3.0515513	0.44278866	1.076052	0.03075862	1.5019523	0.6540328
3.01224	0.4635383	0.99741584	0.030030668	1.5212554	0.6405553
3.0657713	0.48024696	1.0569001	0.029836934	1.4987873	0.6396836
3.1880064	0.45503995	1.2102689	0.03037263	1.4923251	0.67154616
3.001975	0.41376236	1.0903624	0.029403862	1.4684465	0.6765256
3.2039318	0.47274885	1.2154927	0.029906927	1.4857833	0.65215534
3.1021852	0.47680074	1.1134332	0.030083295	1.4818679	0.66441435
3.0743775	0.49297288	1.0529543	0.03052757	1.4979229	0.6468247
2.9506452	0.43596655	1.0310097	0.029945862	1.4537232	0.67961824
3.0462177	0.524117	0.94952387	0.03095475	1.541622	0.5635917
3.0878716	0.45040575	1.1010416	0.029723916	1.5067002	0.64799416
3.1072497	0.5308167	1.030772	0.030267352	1.5153935	0.60386634
3.1051102	0.50371146	1.054377	0.03213173	1.5148902	0.6289849
3.2467914	0.52541465	1.187485	0.030287232	1.5036048	0.5737505
3.0758462	0.4741252	1.0395309	0.030496797	1.5316935	0.5949775
2.8692293	0.43793827	0.9160377	0.03007403	1.4851792	0.6603
3.2508335	0.4987158	1.2261548	0.031326108	1.4946369	0.627153
3.1204295	0.47310728	1.1173859	0.02992884	1.5000075	0.6642407
3.0731988	0.44610494	1.1214837	0.029733617	1.4758763	0.6798258
3.0203052	0.4340103	1.0847509	0.030021641	1.4715225	0.65568703
3.1903582	0.40084445	1.2436936	0.02928485	1.516535	0.67357635
3.1898227	0.49555036	1.1509047	0.031195793	1.5121719	0.61540866
3.0558228	0.44031617	1.0622107	0.029803706	1.5234926	0.61019564
2.8707488	0.47987062	0.8591832	0.029801574	1.5018933	0.62559986
3.11135	0.48518497	1.1045296	0.029995203	1.4916403	0.66354966
3.0623043	0.45208156	1.1390463	0.029366951	1.4418094	0.7062714
2.9950075	0.41459373	1.0344825	0.029388722	1.5165424	0.64102113
2.9503596	0.48862675	0.9154216	0.031679172	1.514632	0.61139977
3.1088922	0.48780537	1.0891262	0.029510979	1.5024495	0.66197556
3.1348617	0.43181992	1.1603408	0.029964175	1.5127369	0.64220583
3.0943928	0.48606914	1.1103051	0.029188117	1.4688306	0.6408219
2.9608486	0.45776176	0.94297034	0.029308844	1.5308076	0.6538098
3.091811	0.47309336	1.0722122	0.031329855	1.5151756	0.6241221
3.0968218	0.5209408	1.054804	0.03455929	1.486518	0.6395328
3.097766	0.45111483	1.1401565	0.029523998	1.4769704	0.65747267
3.198048	0.47025424	1.2099392	0.029523075	1.4883313	0.6506809
3.1800246	0.48172596	1.1678092	0.03030276	1.5001867	0.6656797
2.9966965	0.48450062	1.0002694	0.029772175	1.4821544	0.6621666
3.0153112	0.46665722	1.007484	0.030228853	1.510941	0.65201426
3.012833	0.5134475	0.96639925	0.03248609	1.5005001	0.6050783
3.058064	0.48797086	1.0308523	0.029890655	1.5093501	0.6158953
3.0794287	0.4514712	1.1164967	0.030899763	1.4805611	0.69119835
3.0658484	0.47378138	1.0681989	0.030728284	1.4931397	0.6366572
3.1032948	0.4230526	1.1614847	0.029070113	1.4896876	0.6692927
3.1587756	0.4834873	1.1659384	0.030464802	1.4788852	0.6790936
3.0675733	0.43661246	1.0916762	0.030186847	1.5090977	0.6222168
2.9669626	0.4653472	0.9895384	0.029164793	1.4829123	0.6539824
3.2593489	0.5067059	1.2248727	0.029146442	1.498624	0.6441982
3.0268526	0.46913823	1.0824833	0.02935798	1.4458734	0.6806811
3.0390732	0.4883628	1.0133004	0.031212706	1.5061973	0.6280123
3.0441625	0.45590463	1.1156619	0.028873898	1.4437222	0.72248054
3.096164	0.44284922	1.1165098	0.029793331	1.5070118	0.63752604
3.1108181	0.44826576	1.1275709	0.03103147	1.5039501	0.6263981
2.8992076	0.47600335	0.89396703	0.029205626	1.5000317	0.6162175
3.0491397	0.4735779	1.0616441	0.02965194	1.4842658	0.64162123
2.935621	0.4195994	0.9986143	0.02914795	1.4882593	0.6793655
3.076468	0.44734508	1.0952296	0.029887838	1.5040056	0.66483086
3.0515904	0.43064195	1.1034191	0.02964672	1.4878831	0.61925733
3.243752	0.45025074	1.2726995	0.03013798	1.4906638	0.6470213
3.0600197	0.4539652	1.0839767	0.03182394	1.4902539	0.6933971
3.1157482	0.4184999	1.1725259	0.02942409	1.4952984	0.66872203
2.9925008	0.50242186	1.0068713	0.029152293	1.4540552	0.6790124
3.1390076	0.48741198	1.1404775	0.029603783	1.4815142	0.6615231
3.0301266	0.46916002	1.0405388	0.029009761	1.4914179	0.6590204
3.0230308	0.46310553	1.0571948	0.030416748	1.4723135	0.68459976
2.9798205	0.5059057	0.9001626	0.031334367	1.5424179	0.61115277
3.1824124	0.44444573	1.2167327	0.029675314	1.4915586	0.65508574
3.3617668	0.5006499	1.3078911	0.030360222	1.5228653	0.56137717
3.1742954	0.5183414	1.1387157	0.03132274	1.4859154	0.605699
3.0076656	0.48317876	1.0150119	0.03162274	1.4778525	0.64719987
3.023546	0.48260537	1.0044284	0.030440517	1.5060716	0.60820335
3.0258894	0.5045754	1.0136225	0.031409062	1.4762824	0.6393958
3.2156603	0.52469754	1.162302	0.0331954	1.4954655	0.6511928
3.0700176	0.47872758	1.0844655	0.029419415	1.4774051	0.6752448
3.125664	0.5023445	1.1192062	0.029576061	1.4745375	0.68300056
3.230395	0.46461037	1.2602906	0.02984325	1.4756508	0.6709803
3.073828	0.4599966	1.0874681	0.028811	1.4975524	0.65746486
3.0820413	0.40780124	1.1627461	0.029174715	1.4823192	0.69816375
[truncated: 72,088 more rows]

## Sheet: validation_metrics_10000
ID	TM-score	RMSD	lDDT
1A32	0.7621	1.82	0.9026940665943853
1AH7	0.92096	2.03	0.7893814531005964
1AME	0.90832	1.18	0.8857217787478776
1AOV	0.5096	5.14	0.718596761815264
1B0Y	0.77451	2.46	0.7104117834967068
1B8X	0.77853	1.74	0.7157136500816259
1C52	0.92847	1.27	0.8162772964051126
1E2V	0.57347	4.45	0.6360045494738559
1F9P	0.63177	2.62	0.6895201781691161
1FKM	0.92013	2.15	0.7831222250758848
1FKQ	0.83142	2.22	0.7614832428695548
1FNF	0.58059	4.14	0.7443179434589464
1G12	0.92773	1.76	0.8462216059312134
1G2N	0.79916	2.56	0.7038044767348407
1I60	0.94354	1.6	0.8408753251332257
1I7H	0.9385	1.5	0.8917705935743205
1ID2	0.88325	1.69	0.8027058348908518
1IG5	0.77423	2.29	0.7899110379675631
1JJV	0.95289	1.23	0.8969572218937447
1KNP	0.97372	1.4	0.8565037483265899
1KON	0.80757	2.69	0.7633707610103296
1KU1	0.87898	2.38	0.8410095667614341
1L3W	0.38111	5.25	0.6539690194925184
1LU4	0.94661	1.23	0.8722062484659421
1LVA	0.77524	3.65	0.8734611033792111
1NMY	0.91011	1.78	0.8357748549931305
1NPR	0.61441	3.49	0.8217284871317438
1POJ	0.89904	2.53	0.7387694343832263
1PRW	0.5748	4.27	0.6874870304770623
1PXU	0.81106	2.58	0.7365695509279176
1Q7S	0.92056	1.27	0.8732039982926211
1R6V	0.58294	3.71	0.525135852848043
1R9L	0.93608	1.8	0.8278715382740504
1RC9	0.82583	2.84	0.7960590328667809
1S1E	0.82688	2.42	0.830355059830508
1SJV	0.80661	1.57	0.8903057074530122
1SNZ	0.96508	1.39	0.8500434045046837
1UZJ	0.48725	3.84	0.6001602115224206
1VCL	0.40274	5.22	0.4937201929653036
1VK5	0.54897	3.55	0.5490491680840544
1W2A	0.847	2.73	0.693991044558994
1XQO	0.94417	1.48	0.8523396773514247
1XTK	0.65126	4.46	0.8318597350964747
1YIO	0.62444	2.54	0.8229304025342189
1YIX	0.96656	1.25	0.8668762273381312
1Z3Y	0.91601	1.83	0.8322597416711304
1Z3Z	0.90929	1.57	0.8176372220438132
1ZEQ	0.82093	1.8	0.8034792489437068
2A6Y	0.92043	1.38	0.7848633240667043
2A7L	0.6435	2.01	0.7608653070650189
2A9Y	0.90558	2.33	0.7777537974092964
2C3E	0.82118	3.29	0.7607714597782965
2CVB	0.92702	1.61	0.8073465775401744
2CZQ	0.91738	1.68	0.8236818095981835
2D4X	0.86909	2.39	0.7927491396877081
2DKV	0.79706	1.95	0.7944763107562626
2E3J	0.92377	2.25	0.7987960967020429
2G3Y	0.85427	2.29	0.7938339479757521
2GA8	0.70481	2.69	0.5861822368506326
2GHS	0.93689	1.54	0.8069353005566401
2H3L	0.88841	1.66	0.8307265898927443
2HAF	0.90929	1.52	0.8203571927774628
2HLS	0.92867	1.68	0.839500502803469
2I4I	0.59232	3.27	0.8468058321260111
2I4S	0.77117	2.24	0.7039749177748794
2IBB	0.62456	4.45	0.7579735290857977
2JDC	0.93949	1.25	0.8589987577144882
2OPC	0.43985	4.2	0.3205668364841025
2P0F	0.83492	2.05	0.7593195209180801
2QIZ	0.6819	6.03	0.713409256650388
2V2V	0.93644	1.65	0.8623609768463881
2V7Y	0.67766	1.83	0.8412987111623851
2VBT	0.91478	1.57	0.8509056015789946
2VJ5	0.90181	2.21	0.7890744846417173
2VM5	0.72476	1.91	0.7259790687393701
2WO4	0.91057	1.62	0.8514456768900946
2X3W	0.4645	4.24	0.8122202635639768
2X57	0.74644	2.51	0.7116361136578294
2XB1	0.5817	2.51	0.6232853374880383
2XBF	0.70722	4.23	0.818943940864667
2XSG	0.90311	3.33	0.7267614869304168
2XZG	0.94459	1.82	0.8415893547811006
2YN2	0.86001	2.06	0.7552173738042743
2YXQ	0.54735	6.18	0.5491569384679439
2Z0M	0.60893	2.88	0.8346335592185296
2Z1F	0.92536	1.8	0.8313059560653518
2Z5X	0.89107	2.36	0.7673949295081925
2ZE5	0.9383	1.55	0.8392557749200771
3A9V	0.90556	2.86	0.8153355308396641
3APX	0.91449	1.85	0.8450373415366476
3BCF	0.72899	3.24	0.6181652593206836
3BCI	0.91792	1.53	0.8616955798209391
3BDL	0.58875	5.21	0.7575275569707265
3BHD	0.8466	2.73	0.7418808053241167
3CEG	0.84697	2.3	0.736789170370977
3CJW	0.90814	2.01	0.8026663458176864
3DKB	0.69751	3.99	0.5610297849956165
3DU1	0.88256	2.47	0.7708816150200317
3EFP	0.88047	1.91	0.7640390507470077
3EXM	0.94499	1.37	0.8530488097923191
3FAN	0.50526	3.85	0.4101981794181553
3FIX	0.83056	2.42	0.7436866608825176
3GGH	0.84755	2.65	0.6827626010892387
3HR6	0.65466	4.15	0.6664492183400562
3III	0.89902	2.59	0.7018738371971064
3ILZ	0.85456	2.42	0.7195475154579781
3JUU	0.86369	2.75	0.7149851114370438
3K0B	0.90072	2.33	0.8360018153861931
3KG5	0.88452	1.62	0.832600159027961
3KLJ	0.8583	3.0	0.801854383293885
3LBF	0.97231	0.98	0.9120137100680425
3LFU	0.72727	3.31	0.7884427712927738
3MCX	0.92318	2.4	0.7351418351420232
3ME7	0.91027	2.1	0.8383442148350038
3ML6	0.59317	3.39	0.7027837158986727
3MYD	0.81529	3.31	0.8277328035151467
3N0K	0.91075	1.64	0.8128549185239482
3N35	0.93326	1.83	0.8258137354650844
3O3X	0.47314	3.09	0.46514538874131584
3P1W	0.91408	2.51	0.7752036330862561
3P7N	0.78213	2.91	0.8026283165750407
3QD2	0.8926	1.92	0.7898573971140572
3QYE	0.92462	1.93	0.8019560892177371
3RON	0.87236	2.12	0.7644323890642976
3SFZ	0.31701	6.46	0.48514905943298675
3SXL	0.52109	3.38	0.8239732618674194
3TB8	0.45104	3.87	0.4295861081326666
3TX2	0.97338	0.99	0.894193750980849
3UAM	0.9067	2.15	0.7950023522678391
3USW	0.51695	3.59	0.8279161515363996
3UWP	0.65135	4.44	0.5830962385535641
3V00	0.8817	2.5	0.7728390199136792
3V2Y	0.80039	3.94	0.7191862778163413
3VLA	0.91155	2.41	0.7492752254092886
3VSF	0.69857	3.51	0.766030784502887
3VZI	0.82366	2.43	0.7780604856255199
3W3U	0.54911	6.54	0.735378764454076
3WC4	0.94251	2.0	0.8081385305366857
3WE2	0.85718	1.89	0.7764452724224102
3WRN	0.84812	2.72	0.7195644779609268
4AIW	0.94032	1.44	0.8818961924106903
4AM6	0.47357	6.36	0.4893695477949376
4B3X	0.72444	2.7	0.811625404850625
4COS	0.59608	3.26	0.7168973449999491
4D52	0.92954	2.16	0.7967242663845289
4DVY	0.2331	7.27	0.3593154687898318
4DWN	0.67462	2.46	0.6135291861066204
4EX6	0.96817	1.05	0.8918584936101817
4F9D	0.57123	5.27	0.6678482315369213
4F9Z	0.59741	3.7	0.8138755885771652
4FHR	0.95219	1.19	0.8728958957349588
4FXI	0.89896	1.33	0.8369098017415461
4GVP	0.67593	2.45	0.823669350782751
4HE6	0.88867	1.37	0.8613378486420621
4HIW	0.30486	5.51	0.30302180924486344
4HLJ	0.84987	2.6	0.8070955187627777
4IDV	0.79831	2.93	0.63826780313628
4IJ8	0.79342	2.77	0.7911315621295709
4IUH	0.77083	2.57	0.6749143356844186
4J0X	0.87682	2.71	0.6947165756796733
4JCJ	0.68043	2.8	0.6330701440440296
4K05	0.90291	2.44	0.7621468749007764
4K2P	0.66669	3.89	0.6838325343852323
4LOT	0.63774	3.68	0.7650668798183036
4M64	0.72428	4.68	0.55926295997412
4MLM	0.82779	2.38	0.7376365850873403
4N6C	0.91113	1.9	0.8103800254332256
4N73	0.81917	2.72	0.7751283090084236
4O2X	0.80452	1.6	0.7585684202642617
4OFG	0.92029	1.51	0.8833867289382021
4OFP	0.72137	3.2	0.7086378184521049
4OYJ	0.91733	1.55	0.8186843346493845
4P47	0.84972	2.72	0.8543292112413521
4PAF	0.89936	2.29	0.7486712695235781
4PMO	0.9304	1.7	0.849382050605438
4PNE	0.91474	2.0	0.7946604674922723
4PVD	0.95098	1.71	0.8381179131033789
4QHW	0.91672	2.3	0.8324461212922485
4R27	0.9352	2.14	0.8086989593005697
4RTI	0.82739	2.33	0.7255065055317443
4UMS	0.92635	1.36	0.8736155483405119
4V0T	0.82806	2.94	0.680577896559164
4W8A	0.84862	3.33	0.6713476323557594
4XFK	0.94514	1.82	0.8001092155173245
4XNV	0.80109	2.99	0.7850505074814393
4YHB	0.90409	2.3	0.7963422115344146
4YN8	0.59203	2.6	0.8371999104668899
4ZRX	0.77057	2.97	0.7329064836114662
5C88	0.90359	1.4	0.8492823718567297
5CWQ	0.32145	6.03	0.3313542790538443
5DJF	0.90998	1.99	0.8198507490713596
5DV0	0.60926	1.96	0.8430827091815831
5e+52	0.5162	3.79	0.7506521062355919
5EWN	0.77059	3.91	0.6876822819073246
5FLY	0.93985	1.62	0.8202118145337609
5FTY	0.25297	5.34	0.34240026615706914
5H1J	0.45851	3.62	0.6336619127855181
5I7Q	0.81554	2.51	0.9014936362940716
5IO3	0.27207	7.21	0.3516940841060929
5J5L	0.97659	0.72	0.9242442216737629
5J72	0.50699	4.05	0.6531193295275541
5JE1	0.90681	2.04	0.8312141239218415
5JRT	0.88006	1.17	0.8607100895310276
5L4S	0.91597	1.92	0.8134006728031983
5LW3	0.9377	2.08	0.812851863542343
5MOB	0.91818	1.88	0.8264901540722978
5MXY	0.91767	1.05	0.8983593198312945
5N2S	0.71606	2.68	0.8307779771245916
5NP9	0.94274	1.43	0.8674260874567765
5NWP	0.66338	3.19	0.4926802815831475
5OBV	0.66408	2.11	0.817905336783566
5ONK	0.96253	1.08	0.8793211020820983
5TJ3	0.95171	2.19	0.8101684589383705
5TR9	0.94735	1.61	0.8502180716602672
5TWF	0.93232	1.69	0.8398265165302548
5VH2	0.50826	2.57	0.7754520818846903
5VIX	0.5796	3.39	0.8557178210094954
5VJZ	0.94841	1.68	0.8606772646932194
5VQA	0.68438	2.92	0.6983012180639648
5VQB	0.92533	2.35	0.7877897869562939
5W0N	0.88375	2.58	0.7546712834351996
5WA2	0.69222	4.42	0.7237218853894084
5X33	0.6702	3.9	0.773573198588876
5XTU	0.84441	2.99	0.7091747420704695
5Y06	0.84189	2.48	0.8418150148944916
5Y9H	0.30485	3.51	0.6010714270760258
6AOJ	0.73554	3.1	0.5894515609754089
6AU0	0.93348	2.13	0.855996482159581
6B7Q	0.38911	5.07	0.42734340067978094
6BEV	0.91545	1.31	0.8759406730317473
6BG8	0.89121	2.37	0.7664628238141546
6BIO	0.52004	3.69	0.6281413259808688
6BQM	0.52769	4.0	0.608791197544634
6BT9	0.65488	3.53	0.6991188254456615
6CPY	0.87062	2.38	0.7774548083654649
6CTH	0.90978	2.4	0.814158261842407
6DDA	0.93628	1.69	0.8162047706929066
6DEE	0.80669	2.86	0.801215937694844
6DEF	0.72867	3.79	0.7282514697597283
6DNM	0.91084	1.64	0.8396840588522735
6DTK	0.59083	4.87	0.7639911380068037
6E5D	0.95249	1.48	0.8750076837258431
6EEB	0.46365	1.45	0.8469020416019438
6ES0	0.84201	2.93	0.7595964229757285
6ESK	0.91515	1.93	0.8287803417945782
6FFH	0.56301	3.06	0.7969145492157181
6FIE	0.59109	4.26	0.6319322563129279
6FJ1	0.53476	3.94	0.7381946247598915
6G12	0.88506	2.48	0.806688725936229
6G2A	0.90612	2.38	0.7627895822111418
6G2X	0.87642	2.53	0.8392965680520105
6G5T	0.95815	1.11	0.884745203109004
6G62	0.91147	1.56	0.8334000306096953
6G7O	0.64352	2.25	0.812988491526684
6H44	0.92129	2.55	0.7552056505230084
6H6C	0.96652	0.87	0.9078802530851642
6HJ6	0.56761	4.03	0.4869528089122174
6JUZ	0.9486	1.31	0.8456108580918046
6KJI	0.87647	2.41	0.7400431976826032
6KP6	0.61314	2.76	0.7983496616148014
6KTX	0.91189	2.53	0.7854617595125933
6LFL	0.56068	3.43	0.7875535892042124
6M76	0.85947	3.79	0.7085510843746622
6N9N	0.57984	4.49	0.6345724472956501
6NF1	0.61943	3.92	0.6631000630512913
6NOO	0.95605	1.42	0.8479725729970935
6P3Z	0.5389	4.92	0.6402464144425474
6P5V	0.57949	5.23	0.7746997559962838
6PGL	0.84788	2.36	0.7652311482625712
6SP0	0.89017	2.1	0.8010246730166568
6TN7	0.37496	3.95	0.4404802441946646
6UAY	0.93196	1.07	0.8542890497228217
6VC5	0.94661	1.69	0.852140382762187
6VHV	0.71711	2.96	0.6687231421679054
6W2Q	0.30952	6.35	0.3178754933352306
6W6C	0.95667	1.33	0.9015113648193337
6XU4	0.4028	5.73	0.4786426663697227
6YUB	0.61942	2.75	0.7118546643185649
6ZXR	0.92191	1.75	0.8337584927329824
6ZYL	0.8309	2.38	0.7463633362201217
7ACG	0.82366	4.07	0.6308139421945841
7BGG	0.93489	1.9	0.8557956390276895
7C4D	0.96879	1.15	0.881110438496688
7E2A	0.9314	1.56	0.8292103000191305
7e+59	0.61523	3.8	0.6863000273270493
7EA4	0.95101	2.18	0.7784351289471466
7EPK	0.61631	3.08	0.7103030340998933
7F0A	0.86962	2.71	0.8095734666840352
7F2Z	0.94873	1.7	0.8404134102221406
7FI4	0.28262	4.82	0.31398058666691137
7LEJ	0.96424	0.91	0.9583373856659362
7LHW	0.17468	7.45	0.3116560311592822
7LVO	0.91318	2.47	0.8500389652847103
7OBE	0.72572	2.96	0.7819612862657491
7PON	0.47348	2.06	0.7701970754398725
7PPJ	0.25546	7.81	0.45563423297882705
7REA	0.85247	2.33	0.6359439129887193
7TBQ	0.63365	4.26	0.758226079384545
7TWZ	0.96748	1.35	0.8773418704850399
7W6Z	0.62432	5.42	0.7627253581029733
7WDT	0.59779	4.5	0.5946728698621788
7X0F	0.81541	2.97	0.6967634428641968
7XTN	0.84896	1.7	0.789863389955506
7Y88	0.92919	1.9	0.7798244145578854
7YDQ	0.49965	4.41	0.672376662021882
7Z67	0.50594	3.89	0.6506459655009813
8ET9	0.91047	2.92	0.7703524842753038

## Sheet: validation_metrics_20000
ID	TM-score	RMSD	lDDT
1A32	0.75112	1.88	0.8890136739128158
1AH7	0.92423	2.03	0.8165111377233027
1AME	0.92364	0.94	0.8894137428362553
1AOV	0.80467	4.73	0.7619094696699777
1B0Y	0.78118	2.2	0.7372975799678482
1B8X	0.77924	1.97	0.7140461342782715
1C52	0.91628	1.54	0.8225641722734517
1E2V	0.74075	3.42	0.6849311489870972
1F9P	0.61903	2.59	0.6833245324161462
1FKM	0.87833	2.58	0.8028897642607931
1FKQ	0.8776	1.9	0.7985311480963203
1FNF	0.43136	4.53	0.6917352005106029
1G12	0.93118	1.58	0.8544235939647753
1G2N	0.80496	2.74	0.722301853457459
1I60	0.96086	1.32	0.8642911648587709
1I7H	0.93441	1.24	0.8924245516314744
1ID2	0.79539	1.91	0.7112810814173125
1IG5	0.77698	2.13	0.7985326614438826
1JJV	0.92804	1.53	0.8884400060074678
1KNP	0.97424	1.39	0.8652281819803384
1KON	0.79962	2.67	0.772051979599465
1KU1	0.89242	2.23	0.846921455929093
1L3W	0.34169	3.77	0.6348740097806669
1LU4	0.8975	1.61	0.7874421511356812
1LVA	0.81194	3.14	0.8775441852651518
1NMY	0.9292	1.6	0.839721437868336
1NPR	0.5331	4.33	0.8545964634265282
1POJ	0.91658	2.23	0.7822010011820204
1PRW	0.47877	3.96	0.6932353724076733
1PXU	0.8044	2.32	0.7090201191356884
1Q7S	0.93084	1.32	0.8962366516140736
1R6V	0.5882	4.47	0.5254336353641669
1R9L	0.86353	2.76	0.8041233124155466
1RC9	0.87956	2.42	0.7894125622495467
1S1E	0.78788	2.85	0.8131680329696992
1SJV	0.79653	1.56	0.872107063366552
1SNZ	0.97446	1.23	0.8782747052585144
1UZJ	0.77446	2.63	0.7434475714893639
1VCL	0.3798	5.91	0.541375493755006
1VK5	0.38855	3.83	0.4282600815807134
1W2A	0.85129	2.91	0.7027614353384191
1XQO	0.94872	1.46	0.8620556673403745
1XTK	0.70445	4.55	0.836390462659673
1YIO	0.67977	2.96	0.8692096351331066
1YIX	0.97748	1.05	0.9128920601337436
1Z3Y	0.92306	1.8	0.8520373332672507
1Z3Z	0.90721	1.64	0.8244877293995865
1ZEQ	0.83055	1.71	0.8341952739406996
2A6Y	0.91888	1.42	0.7969635275292747
2A7L	0.64938	2.01	0.7881718776986072
2A9Y	0.90612	2.25	0.7992070637084169
2C3E	0.80871	3.48	0.7747374829891096
2CVB	0.91825	1.61	0.808407483202786
2CZQ	0.9194	1.74	0.8286760060759861
2D4X	0.86626	2.38	0.8476009011053247
2DKV	0.85442	2.12	0.8371962202419274
2E3J	0.93491	2.11	0.8149764643691958
2G3Y	0.87558	1.96	0.806584038196937
2GA8	0.70763	2.68	0.6064679967513371
2GHS	0.95412	1.46	0.8228799580103936
2H3L	0.88383	1.34	0.8253954134666361
2HAF	0.90795	1.67	0.8264450751060207
2HLS	0.94484	1.68	0.8618833527081682
2I4I	0.59959	2.86	0.8621951957936121
2I4S	0.79211	2.06	0.7484926208572459
2IBB	0.49756	3.09	0.6872026358556274
2JDC	0.94264	1.22	0.8652567375505066
2OPC	0.28768	5.37	0.28555739822746107
2P0F	0.88181	1.83	0.7985582512044274
2QIZ	0.71866	5.11	0.730025264519919
2V2V	0.95867	1.31	0.8835458566399873
2V7Y	0.68698	1.56	0.8706867090279675
2VBT	0.93227	1.33	0.864947694914426
2VJ5	0.7938	3.39	0.7874777633082536
2VM5	0.7669	1.82	0.766325247891409
2WO4	0.88053	2.11	0.7579870714838522
2X3W	0.43513	3.59	0.7019290686014937
2X57	0.74419	2.69	0.7357926841484514
2XB1	0.66184	2.24	0.6782609818620572
2XBF	0.71	3.42	0.8604040150809427
2XSG	0.88501	3.84	0.741744896083059
2XZG	0.95472	1.62	0.8694768481771727
2YN2	0.81231	2.5	0.656234117383767
2YXQ	0.85293	3.53	0.7335875622496458
2Z0M	0.58796	2.52	0.8339781671395671
2Z1F	0.89969	2.19	0.8333770950241671
2Z5X	0.93655	2.19	0.8283551355449074
2ZE5	0.6848	4.25	0.6450306192617397
3A9V	0.92299	2.53	0.8455392394234852
3APX	0.86315	2.44	0.7949908327531011
3BCF	0.76245	3.17	0.6352316467320146
3BCI	0.95151	1.12	0.9013456140113635
3BDL	0.52899	3.62	0.7039571949067112
3BHD	0.81706	2.78	0.7132614214021186
3CEG	0.87791	2.76	0.7591665083768219
3CJW	0.89899	2.11	0.8099661105301642
3DKB	0.85048	3.11	0.6978992662400886
3DU1	0.88492	2.42	0.7944256922822873
3EFP	0.88708	2.12	0.7824894378652697
3EXM	0.94991	1.31	0.8635910963594248
3FAN	0.52022	3.67	0.390119105090825
3FIX	0.83143	2.35	0.740824433521174
3GGH	0.88043	2.26	0.7056890585271799
3HR6	0.75054	4.56	0.7087959016214359
3III	0.8423	3.4	0.6798007622726708
3ILZ	0.84447	2.11	0.718478627341875
3JUU	0.84699	2.47	0.7218017399441907
3K0B	0.88174	2.63	0.8450615155250216
3KG5	0.89922	1.47	0.8411305548154472
3KLJ	0.85603	2.98	0.8256937055813982
3LBF	0.9634	1.13	0.9013938296936693
3LFU	0.687	4.43	0.8252149437158216
3MCX	0.93049	2.26	0.758172400016386
3ME7	0.95612	1.13	0.8887467513240922
3ML6	0.46154	5.26	0.5885653231527117
3MYD	0.87852	2.49	0.8545792194134212
3N0K	0.89939	1.8	0.8001261547614733
3N35	0.95022	1.61	0.862533953493676
3O3X	0.38583	5.72	0.49233620515096077
3P1W	0.88103	3.02	0.7823882703776583
3P7N	0.59783	2.76	0.7793416725619619
3QD2	0.89428	2.29	0.7912212256325464
3QYE	0.94506	1.71	0.8384207547550635
3RON	0.88895	2.11	0.7484514523077979
3SFZ	0.35014	6.85	0.4775925648403312
3SXL	0.60326	3.78	0.8331079320865139
3TB8	0.38948	4.63	0.4197869314339698
3TX2	0.97039	1.06	0.8932487776899221
3UAM	0.89674	2.1	0.8053863383099763
3USW	0.51018	3.18	0.8301913174223018
3UWP	0.72037	4.25	0.651754972572509
3V00	0.84059	2.67	0.7751344772261395
3V2Y	0.784	4.49	0.7829893096187099
3VLA	0.90224	2.75	0.7562991960202543
3VSF	0.69328	3.46	0.7788839710863543
3VZI	0.83295	2.78	0.7961782059071137
3W3U	0.50741	6.81	0.7481093242748275
3WC4	0.94268	2.02	0.8293241041480861
3WE2	0.86114	1.86	0.800882925345841
3WRN	0.85035	2.67	0.7436401885736382
4AIW	0.93236	1.45	0.8593344568734355
4AM6	0.641	4.07	0.5426282506542156
4B3X	0.71596	2.75	0.7955354325190298
4COS	0.451	4.65	0.5575490025806857
4D52	0.94377	1.77	0.8209785166640949
4DVY	0.21153	7.54	0.31865265956091043
4DWN	0.58703	3.27	0.574780217827008
4EX6	0.95152	1.3	0.8827932456328786
4F9D	0.64629	6.22	0.7329619376077618
4F9Z	0.58966	3.73	0.8071573877808023
4FHR	0.94978	1.23	0.8642342507073517
4FXI	0.89774	1.37	0.8352958903523928
4GVP	0.67323	2.35	0.8261448613392599
4HE6	0.87062	1.5	0.8415178363888335
4HIW	0.33427	5.17	0.34167328819132975
4HLJ	0.75866	3.26	0.8183154029821886
4IDV	0.79683	3.13	0.6401680747906598
4IJ8	0.76935	2.8	0.75968089437471
4IUH	0.82458	2.23	0.7342436962844575
4J0X	0.89632	2.3	0.7290785074239144
4JCJ	0.66543	3.03	0.6325525410714286
4K05	0.8983	2.57	0.7854565178367457
4K2P	0.77927	3.35	0.7128389395198028
4LOT	0.7344	4.1	0.7610897000979692
4M64	0.71897	4.69	0.5609950287158546
4MLM	0.82824	2.27	0.7488530100896652
4N6C	0.91555	1.68	0.821155491627261
4N73	0.81101	2.67	0.758221181961758
4O2X	0.80144	1.27	0.7831784272689705
4OFG	0.87329	1.81	0.869613297084097
4OFP	0.59453	4.42	0.7349352977791328
4OYJ	0.8976	1.74	0.8048500112656727
4P47	0.85246	2.89	0.8591683066835631
4PAF	0.89733	2.27	0.7647130376984637
4PMO	0.95554	1.41	0.8769244114740126
4PNE	0.92513	1.76	0.8199948556447382
4PVD	0.93948	1.9	0.8382520187325496
4QHW	0.88164	2.84	0.8252580261302159
4R27	0.94008	2.04	0.8289681044386934
4RTI	0.81866	2.78	0.7501660284822366
4UMS	0.92091	1.69	0.861356546130481
4V0T	0.89761	2.12	0.765974200672523
4W8A	0.91466	2.37	0.7553942552394598
4XFK	0.95195	1.69	0.809936308582881
4XNV	0.78838	3.08	0.7859673747771689
4YHB	0.89962	2.12	0.7960246502788448
4YN8	0.57298	2.65	0.835001227438438
4ZRX	0.78476	2.96	0.774329173701613
5C88	0.92206	1.58	0.8680466188530722
5CWQ	0.28465	6.59	0.2568591847368974
5DJF	0.91001	2.36	0.8341605618253903
5DV0	0.61331	1.92	0.8317102208388331
5e+52	0.56811	3.35	0.7839802037238015
5EWN	0.6379	4.47	0.6061406302422662
5FLY	0.9465	1.53	0.8420411799564261
5FTY	0.22843	6.07	0.26922377700491745
5H1J	0.45397	4.32	0.5735051145290819
5I7Q	0.73356	2.96	0.86853778374569
5IO3	0.27764	7.09	0.2639767907529092
5J5L	0.97547	0.74	0.9165806735035588
5J72	0.53641	4.31	0.6779072346775868
5JE1	0.91625	2.02	0.8310208237658244
5JRT	0.8085	1.49	0.8310097448065137
5L4S	0.95062	1.35	0.8786802450526572
5LW3	0.90892	2.64	0.7942686497167882
5MOB	0.93042	1.71	0.8574377256926464
5MXY	0.91294	1.13	0.8786318047306771
5N2S	0.68858	2.18	0.7746018505595461
5NP9	0.93502	1.42	0.8544857856162862
5NWP	0.81957	2.66	0.6815580307516264
5OBV	0.68315	1.53	0.8373673256704014
5ONK	0.95308	1.3	0.8585222377675608
5TJ3	0.94572	2.09	0.8263530636716669
5TR9	0.94214	1.66	0.856280161826802
5TWF	0.91157	1.96	0.8176313437832132
5VH2	0.71433	3.51	0.8770246924050893
5VIX	0.48321	1.32	0.803142425689882
5VJZ	0.93334	2.2	0.8586618373344005
5VQA	0.70661	2.93	0.6899137662148265
5VQB	0.93267	2.28	0.8219803629330101
5W0N	0.9151	2.01	0.8080753357531624
5WA2	0.89784	2.32	0.7820944968512049
5X33	0.68036	3.88	0.786317446015427
5XTU	0.81217	2.96	0.7025194053834964
5Y06	0.58851	3.58	0.8485053768933364
5Y9H	0.36269	3.96	0.6307152333445064
6AOJ	0.73087	2.99	0.6180758556525338
6AU0	0.90903	2.4	0.8422908027680831
6B7Q	0.34382	4.03	0.4051207782666392
6BEV	0.93853	1.2	0.9000498361466072
6BG8	0.90928	2.1	0.7805075060571132
6BIO	0.52299	4.75	0.5704148024096515
6BQM	0.57065	4.88	0.5030402026897638
6BT9	0.65287	3.03	0.6574343212726204
6CPY	0.87355	2.42	0.7863352436410848
6CTH	0.88899	2.55	0.7840780210617708
6DDA	0.88488	2.39	0.7616162794769679
6DEE	0.85148	3.2	0.8273224574906346
6DEF	0.72247	3.56	0.7043156905845875
6DNM	0.90738	1.88	0.8631818743773007
6DTK	0.58089	4.48	0.7668903535922929
6E5D	0.943	1.49	0.8533564075427621
6EEB	0.45747	2.8	0.7702011930220463
6ES0	0.83617	2.87	0.745542468865329
6ESK	0.93564	1.64	0.871684715459033
6FFH	0.57425	3.88	0.7409667622573776
6FIE	0.38256	4.71	0.6187450823757514
6FJ1	0.56708	2.94	0.7673307447915726
6G12	0.86191	2.54	0.8133686617942789
6G2A	0.92037	2.25	0.795159026851249
6G2X	0.92183	1.97	0.8404613221685087
6G5T	0.95967	1.42	0.8931662685865347
6G62	0.89807	1.46	0.8193604994881968
6G7O	0.64744	2.55	0.8252179486899055
6H44	0.91483	2.74	0.7748968422014039
6H6C	0.95984	1.01	0.9096719163941541
6HJ6	0.27582	6.03	0.33660867491305935
6JUZ	0.97236	1.05	0.892380771942523
6KJI	0.88121	1.95	0.7667631720067862
6KP6	0.78425	4.31	0.7016010056842749
6KTX	0.92463	2.37	0.7956022614097961
6LFL	0.6447	4.83	0.8113697178404805
6M76	0.86193	3.46	0.7508847760028898
6N9N	0.76093	3.98	0.7146918884265372
6NF1	0.59117	4.36	0.7461784523591403
6NOO	0.91353	2.13	0.8024666102134972
6P3Z	0.47719	4.43	0.5329867630674748
6P5V	0.75538	3.98	0.8285904203964414
6PGL	0.85084	2.51	0.760140334936512
6SP0	0.83132	2.89	0.8207593945262653
6TN7	0.38213	4.1	0.5200063506127925
6UAY	0.93337	1.08	0.8576726045706885
6VC5	0.95675	1.55	0.8610603528447038
6VHV	0.80575	3.17	0.7826746148860967
6W2Q	0.24896	6.22	0.2547251540052099
6W6C	0.93868	1.61	0.910386129769232
6XU4	0.44808	5.15	0.5185625813647476
6YUB	0.61276	2.78	0.7214441557285084
6ZXR	0.89842	1.91	0.8005917979369015
6ZYL	0.89294	2.52	0.7944890307860494
7ACG	0.85688	3.6	0.6823919104599915
7BGG	0.92777	1.85	0.8548450980230818
7C4D	0.95941	1.35	0.8773756654322572
7E2A	0.90962	1.88	0.8099204188203794
7e+59	0.65889	5.27	0.7353301429455201
7EA4	0.95814	1.91	0.8118598703489549
7EPK	0.6386	2.39	0.7490794845089992
7F0A	0.85881	2.74	0.8266022032384668
7F2Z	0.95264	1.62	0.8454999505931585
7FI4	0.34122	4.64	0.37460291073136043
7LEJ	0.95922	0.97	0.9585335260684192
7LHW	0.25537	10.12	0.35787534642527696
7LVO	0.90745	2.57	0.8576493929521916
7OBE	0.74058	3.18	0.8205618798243443
7PON	0.41793	2.5	0.678351072885121
7PPJ	0.30192	6.91	0.3858345915657594
7REA	0.85596	2.51	0.6437677182681586
7TBQ	0.57086	4.12	0.7651091041589337
7TWZ	0.96903	1.4	0.892243091132937
7W6Z	0.59354	5.32	0.7788010223640951
7WDT	0.6965	4.42	0.6423524768449076
7X0F	0.84327	3.25	0.7477389821329596
7XTN	0.82808	1.64	0.7813801484602871
7Y88	0.93692	1.92	0.8021018475882357
7YDQ	0.45109	5.35	0.6411653551934738
7Z67	0.52201	4.52	0.6157107569605162
8ET9	0.81794	3.53	0.7143604165049864
8HKB	0.91723	1.95	0.8576155016444797

## Sheet: validation_metrics_30000
ID	TM-score	RMSD	lDDT
1A32	0.76083	1.76	0.9158283683538581
1AH7	0.94138	1.6	0.8356644422940899
1AME	0.927	0.97	0.9146076108216625
1AOV	0.56564	6.17	0.6887853374761137
1B0Y	0.79382	2.02	0.7434945464774128
1B8X	0.78119	2.16	0.7050888833689627
1C52	0.92113	1.57	0.8373297265659554
1E2V	0.8138	3.27	0.7521636623430707
1F9P	0.62894	2.58	0.7072749687238937
1FKM	0.92802	1.97	0.8252895099640307
1FKQ	0.83489	2.13	0.787646387224328
1FNF	0.50775	5.38	0.6609310584049473
1G12	0.82663	2.37	0.625585003243925
1G2N	0.85309	2.4	0.7692201000507689
1I60	0.9351	1.69	0.8192662712700116
1I7H	0.94419	1.51	0.9181109757122607
1ID2	0.93195	1.2	0.8616376799543237
1IG5	0.75527	2.17	0.7032136613709029
1JJV	0.95241	1.22	0.8786478762268667
1KNP	0.96498	1.62	0.8475889429450524
1KON	0.7747	3.06	0.773736240273973
1KU1	0.87904	2.36	0.8408512754809053
1L3W	0.31262	5.62	0.6404247019820136
1LU4	0.95691	1.15	0.8947663873841702
1LVA	0.7319	3.86	0.8402763595044607
1NMY	0.93764	1.6	0.8724590734154121
1NPR	0.54815	3.47	0.841654931009162
1POJ	0.92765	2.17	0.8039820198724333
1PRW	0.55023	3.13	0.6325836714386995
1PXU	0.86227	2.11	0.7987922707952184
1Q7S	0.93139	1.23	0.8950690416683774
1R6V	0.56682	3.66	0.5199989259422609
1R9L	0.92929	1.92	0.8431112552963517
1RC9	0.80536	2.51	0.7707382054919303
1S1E	0.75423	3.25	0.7964648497741299
1SJV	0.8038	1.63	0.887520816234288
1SNZ	0.97574	1.11	0.8682180115694605
1UZJ	0.78896	2.63	0.7679054661814534
1VCL	0.36291	4.57	0.5325068515142897
1VK5	0.3826	4.47	0.39572017063374043
1W2A	0.86823	2.59	0.7233027801589215
1XQO	0.9407	1.64	0.8441091275249308
1XTK	0.6687	4.98	0.7981136436262505
1YIO	0.76214	3.25	0.8159194930207729
1YIX	0.9703	1.18	0.8806100189158169
1Z3Y	0.95341	1.29	0.8661240780239321
1Z3Z	0.91528	1.33	0.8185265482981672
1ZEQ	0.82988	1.89	0.8449840352298298
2A6Y	0.92366	1.35	0.7971426044572532
2A7L	0.64417	1.53	0.7931499238661648
2A9Y	0.90071	2.5	0.8086757427669489
2C3E	0.81595	3.54	0.7665628725505284
2CVB	0.92632	1.77	0.8239179808353758
2CZQ	0.93282	1.46	0.8554029334805081
2D4X	0.89664	2.17	0.8637168487077824
2DKV	0.81876	1.51	0.8135601171692529
2E3J	0.94287	2.25	0.8228976882926432
2G3Y	0.85894	2.22	0.778843808658893
2GA8	0.69234	2.82	0.5721090136679738
2GHS	0.95439	1.44	0.812752134622526
2H3L	0.8886	1.43	0.8365540755306363
2HAF	0.87962	1.83	0.8306374047516408
2HLS	0.93077	1.81	0.820024590336165
2I4I	0.58735	2.66	0.8165915534272928
2I4S	0.75308	2.0	0.6730537167783066
2IBB	0.53135	5.04	0.6951745766109239
2JDC	0.93208	1.28	0.8755765729190573
2OPC	0.30085	4.95	0.26029087499433423
2P0F	0.86745	2.04	0.7832815101083614
2QIZ	0.64896	5.5	0.64990571779318
2V2V	0.96604	1.17	0.8838215202761592
2V7Y	0.67812	1.87	0.8374721625539119
2VBT	0.94299	1.28	0.8753325642192942
2VJ5	0.80163	3.5	0.8420482112196973
2VM5	0.76501	2.23	0.7814436566097667
2WO4	0.91416	1.66	0.8596505115264276
2X3W	0.54027	4.04	0.8461197550620032
2X57	0.75021	2.38	0.7801111927413018
2XB1	0.68518	1.94	0.6590580011070718
2XBF	0.71259	4.31	0.8673548934631568
2XSG	0.91579	3.15	0.7621362092900755
2XZG	0.96091	1.46	0.854360269222391
2YN2	0.89168	2.08	0.7683826224713324
2YXQ	0.8227	3.72	0.7339549397543659
2Z0M	0.59187	2.24	0.8502934198458902
2Z1F	0.94141	1.64	0.8703826215555637
2Z5X	0.90786	1.94	0.7996367933566085
2ZE5	0.91917	1.82	0.8147378431758936
3A9V	0.83368	2.49	0.8326892191838864
3APX	0.91077	2.0	0.8594029612628911
3BCF	0.77907	2.3	0.6625998282648896
3BCI	0.94362	1.59	0.8748972062043322
3BDL	0.55481	4.73	0.7097853963857672
3BHD	0.76014	3.38	0.6699247301262604
3CEG	0.83979	2.38	0.7129711231176553
3CJW	0.89373	2.16	0.7991536352587326
3DKB	0.85224	2.96	0.6998325743815403
3DU1	0.82695	2.87	0.7345625028940088
3EFP	0.9381	1.55	0.8446665119115221
3EXM	0.94491	1.37	0.8572662706502725
3FAN	0.5361	3.97	0.5049671729952083
3FIX	0.86913	1.86	0.7768520733969887
3GGH	0.83261	2.85	0.700210151531896
3HR6	0.68351	5.39	0.6745436247633296
3III	0.89656	2.72	0.7346040502911872
3ILZ	0.83867	2.44	0.7007361357125974
3JUU	0.91353	2.05	0.7890748019070906
3K0B	0.92202	2.15	0.8307685284974041
3KG5	0.88589	1.79	0.8290926945784484
3KLJ	0.85031	3.14	0.8117277975451198
3LBF	0.97562	0.88	0.9275243405077347
3LFU	0.70557	3.68	0.811586247330371
3MCX	0.93296	2.36	0.7655224652244973
3ME7	0.92853	1.5	0.8550329443151233
3ML6	0.6483	2.88	0.7435343620120245
3MYD	0.74633	4.3	0.8005921001837661
3N0K	0.91668	1.66	0.8316970995671799
3N35	0.95137	1.44	0.8755896699059886
3O3X	0.50453	5.32	0.5149448315101723
3P1W	0.88972	2.95	0.78280469219758
3P7N	0.70951	3.39	0.7485941689412505
3QD2	0.8623	2.53	0.7669913654654706
3QYE	0.93783	1.86	0.8290537912239444
3RON	0.88814	2.05	0.7807538999790583
3SFZ	0.34323	6.41	0.4791068188112053
3SXL	0.47721	4.1	0.6584531515276895
3TB8	0.44977	3.49	0.4603464934303019
3TX2	0.97494	0.96	0.9011807143604479
3UAM	0.90639	2.11	0.7973794635337704
3USW	0.50843	3.49	0.8615289268724634
3UWP	0.69429	4.24	0.6599935274012352
3V00	0.87138	2.68	0.7987013759857369
3V2Y	0.6401	4.87	0.7707233211070711
3VLA	0.92934	2.22	0.7490507494713091
3VSF	0.70147	3.46	0.7378476958169956
3VZI	0.81269	2.53	0.81105321087565
3W3U	0.54928	7.24	0.5659940036538936
3WC4	0.92507	2.36	0.8142847443457603
3WE2	0.82994	2.04	0.7872444365374005
3WRN	0.86717	2.64	0.7452745903746036
4AIW	0.94079	1.48	0.8845644819735184
4AM6	0.76984	4.26	0.60978637802983
4B3X	0.71681	3.03	0.7570675868346828
4COS	0.68558	4.31	0.7926652519803542
4D52	0.94932	1.7	0.8327426993582133
4DVY	0.1706	8.39	0.34956990529220267
4DWN	0.62887	2.81	0.5783325096134317
4EX6	0.96162	1.14	0.8877210063081938
4F9D	0.90217	2.98	0.7635241241617481
4F9Z	0.5981	3.77	0.808446221945157
4FHR	0.95756	1.12	0.8984579214590672
4FXI	0.92872	0.97	0.8567959459575675
4GVP	0.65705	2.66	0.8242700773975027
4HE6	0.89325	1.24	0.8659043607688277
4HIW	0.28342	5.09	0.30943902214414437
4HLJ	0.87575	2.51	0.8605374210073736
4IDV	0.8032	3.14	0.6400877597788224
4IJ8	0.8104	2.64	0.7995484375433065
4IUH	0.84812	2.02	0.7451685730169222
4J0X	0.91026	2.28	0.7608717652854506
4JCJ	0.64866	3.3	0.6470734119397011
4K05	0.55137	5.66	0.5165049897440923
4K2P	0.58847	3.86	0.6130068385366481
4LOT	0.81184	3.15	0.792300021911816
4M64	0.72095	4.66	0.547658713140707
4MLM	0.83602	2.46	0.7619428455854207
4N6C	0.91935	1.59	0.8261371069576315
4N73	0.79502	2.8	0.759871917935857
4O2X	0.811	1.62	0.773711214212026
4OFG	0.8878	1.88	0.8926109200453446
4OFP	0.84762	2.08	0.8302489401812293
4OYJ	0.92242	1.46	0.8422857547700422
4P47	0.8521	2.83	0.8472612720470082
4PAF	0.91438	2.05	0.7827232227133163
4PMO	0.94367	1.51	0.8690789320251794
4PNE	0.90579	2.12	0.7727458026329385
4PVD	0.95392	1.76	0.8543181392543091
4QHW	0.96252	1.47	0.8669630351756871
4R27	0.89064	2.22	0.8027477322283547
4RTI	0.83273	2.27	0.7673140579061118
4UMS	0.92058	1.6	0.8818146161163033
4V0T	0.79251	3.25	0.6517441984944019
4W8A	0.91479	2.35	0.75131913514995
4XFK	0.94677	1.79	0.7966642127785826
4XNV	0.81464	2.96	0.7482373731150334
4YHB	0.90048	2.41	0.80958862445112
4YN8	0.58352	2.43	0.8060517457865916
4ZRX	0.77781	2.74	0.7354012466932406
5C88	0.92787	1.3	0.8859539002464926
5CWQ	0.33234	5.72	0.2959480751096147
5DJF	0.9177	1.87	0.8208261760100517
5DV0	0.60597	1.83	0.8266506883827306
5e+52	0.67437	2.24	0.8417039792539149
5EWN	0.68526	4.54	0.684912170260779
5FLY	0.84026	2.83	0.754671733485938
5FTY	0.22754	5.22	0.2826720600259702
5H1J	0.48499	4.36	0.5321926891377875
5I7Q	0.79351	2.68	0.9101556447411914
5IO3	0.21642	6.98	0.34255693446817714
5J5L	0.9766	0.73	0.9346615190292318
5J72	0.48634	3.64	0.638395637928476
5JE1	0.90846	1.96	0.8204500457408279
5JRT	0.91695	1.03	0.909323456069405
5L4S	0.94943	1.75	0.8759969064843108
5LW3	0.92494	2.24	0.8463068649091263
5MOB	0.92529	1.76	0.8523699656184931
5MXY	0.92215	1.07	0.9014327178166687
5N2S	0.71213	2.59	0.7383465518184981
5NP9	0.93626	1.5	0.8662645830764321
5NWP	0.752	3.01	0.5832240046976694
5OBV	0.65185	2.58	0.7767726922079332
5ONK	0.95327	1.18	0.8660120551454701
5TJ3	0.97359	1.44	0.8687671672545405
5TR9	0.70632	4.24	0.5195228674219848
5TWF	0.93968	1.54	0.8533612101882796
5VH2	0.65725	4.5	0.8431839415192125
5VIX	0.52915	3.74	0.863250687136327
5VJZ	0.92716	2.34	0.8600331272506623
5VQA	0.64502	4.83	0.7701851283555875
5VQB	0.94062	2.06	0.8125408661064422
5W0N	0.9175	2.39	0.8065908868669927
5WA2	0.80487	3.48	0.771755486472528
5X33	0.66256	3.56	0.7810830488156808
5XTU	0.83466	2.85	0.7057267397600056
5Y06	0.52729	3.29	0.788228228447754
5Y9H	0.31197	4.31	0.6325875728798317
6AOJ	0.7056	3.61	0.5862838418481829
6AU0	0.91196	2.11	0.8451500559226062
6B7Q	0.36422	5.06	0.43800931727233106
6BEV	0.94047	1.1	0.8999630144564066
6BG8	0.8969	2.4	0.7867282943735766
6BIO	0.50414	3.45	0.6673877753689075
6BQM	0.47568	3.05	0.5501192474953605
6BT9	0.68322	3.39	0.6600427308015182
6CPY	0.85915	2.29	0.7797695425529088
6CTH	0.94814	1.81	0.8608786759970376
6DDA	0.9095	2.19	0.821593968403926
6DEE	0.82808	3.64	0.7618856115736018
6DEF	0.7039	3.84	0.6658275911085184
6DNM	0.91518	1.51	0.864590284483559
6DTK	0.55387	4.38	0.6718171767340578
6E5D	0.94164	1.56	0.8705323637529222
6EEB	0.45858	2.2	0.7520838724264324
6ES0	0.88217	2.68	0.7899587455507684
6ESK	0.93574	1.59	0.8734122818617547
6FFH	0.60264	3.34	0.8014525850553461
6FIE	0.67929	4.16	0.6729467062885574
6FJ1	0.82633	3.17	0.8265080503293841
6G12	0.85604	2.74	0.8095282557419431
6G2A	0.92666	1.93	0.8028128219238723
6G2X	0.85871	2.78	0.8324631426522814
6G5T	0.95604	1.16	0.9044919256182744
6G62	0.90608	1.5	0.8302818150436395
6G7O	0.706	4.04	0.8181467460521138
6H44	0.93594	2.52	0.7925557706143449
6H6C	0.97112	0.84	0.9218862283002006
6HJ6	0.53717	4.05	0.4630620029845552
6JUZ	0.96678	1.14	0.8775351807223316
6KJI	0.93632	1.93	0.8050823481759094
6KP6	0.58758	3.94	0.8407588504362092
6KTX	0.91437	2.6	0.7303197411326293
6LFL	0.57034	3.37	0.8286918500235102
6M76	0.78445	4.53	0.6265674314858376
6N9N	0.70682	4.36	0.7300867553376791
6NF1	0.36699	6.05	0.5555052651642934
6NOO	0.96075	1.27	0.8749987521864514
6P3Z	0.46987	3.89	0.5758468996353449
6P5V	0.50278	3.26	0.7872385651544882
6PGL	0.87263	2.2	0.7798510317042564
6SP0	0.87429	2.54	0.8367316115070857
6TN7	0.41076	3.33	0.51014219040891
6UAY	0.93663	0.98	0.872762574682915
6VC5	0.95998	1.49	0.8686779169303898
6VHV	0.94758	2.06	0.8148194489269646
6W2Q	0.32451	5.34	0.3109632576482664
6W6C	0.93956	1.6	0.9015546311872329
6XU4	0.45238	5.15	0.5227171454326326
6YUB	0.65773	3.61	0.683423580334073
6ZXR	0.90458	1.96	0.8322229975290387
6ZYL	0.89473	2.48	0.7990799870970473
7ACG	0.83753	4.0	0.6917006569259214
7BGG	0.93284	1.71	0.8469182199961581
7C4D	0.96794	1.13	0.8928442813444911
7E2A	0.9537	1.39	0.8599668168905813
7e+59	0.62694	3.47	0.6989146886224394
7EA4	0.91445	2.96	0.7633262605407807
7EPK	0.62875	2.66	0.7319199845178239
7F0A	0.85982	2.78	0.8338923520179887
7F2Z	0.93859	1.78	0.8028464478999453
7FI4	0.33892	4.46	0.35408680764193806
7LEJ	0.89057	1.57	0.9007341080164222
7LHW	0.18223	8.23	0.30114217873407373
7LVO	0.88853	2.86	0.8459854947950624
7OBE	0.73823	3.47	0.8081494441040155
7PON	0.47125	2.25	0.8018815291947868
7PPJ	0.28054	7.4	0.45150846344485773
7REA	0.89667	1.99	0.701824565787569
7TBQ	0.61786	4.3	0.772669878928755
7TWZ	0.96861	1.07	0.8862173753245881
7W6Z	0.56976	5.84	0.7586953630986364
7WDT	0.60192	4.16	0.6163498284414117
7X0F	0.80274	3.38	0.7208555516198886
7XTN	0.83687	1.57	0.8017201818230136
7Y88	0.94488	1.7	0.8086954297145774
7YDQ	0.40388	6.25	0.6100766300344937
7Z67	0.55428	3.86	0.5737224294386454
8ET9	0.86221	3.31	0.7461706366488301
8HKB	0.89212	2.26	0.8399475591631315

[truncated: 4 more sheets: validation_metrics_40000, validation_metrics_50000, validation_metrics_60000, validation_metrics_70000]
